# Supplementary material for: {N,N-Dimethyl-N′-[1-(2-pyrid­yl)ethyl­idene]ethane-1,2-diamine-κ3 N,N′,N′′}bis­(thio­cyanato-κN)copper(II)
Source: Acta Crystallogr Sect E Struct Rep Online. 2011 Jun 18;67(Pt 7):m930. doi: 10.1107/S1600536811022057 (PMC3151817; doi:10.1107/S1600536811022057)
Supplement: Supplementary file 1 [file e-67-0m930-sup1.cif]

##############################################################################
#                                                                            #
# This CIF contains the data in a paper accepted for publication in          #
# Acta Crystallographica Section E. It conforms to the requirements of       #
# Notes for Authors for Acta Crystallographica Section E, and has been       #
# peer reviewed under the auspices of the IUCr Commission on Journals.       #
#                                                                            #
# Full details of the Crystallographic Information File format               #
# are given in the paper "The Crystallographic Information File (CIF):       #
# a New Standard Archive File for Crystallography" by S. R. Hall, F. H.      #
# Allen and I. D. Brown [Acta Cryst. (1991), A47, 655-685].                  #
#                                                                            #
# The current version of the core CIF dictionary is obtainable from          #
# ftp://ftp.iucr.org/pub/cif_core.dic.                                       #
#                                                                            #
# Software is freely available for graphical display of the structure(s)     #
# in this CIF. For information consult the CIF software page                 #
# http://www.iucr.org/resources/cif/software.                                #
#                                                                            #
# This file may be used for bona fide research purposes within the           #
# scientific community so long as proper attribution is given to the journal # 
# article from which it was obtained.                                        #
#                                                                            #
##############################################################################
data_I
_audit_creation_method     SHELXL-97
_chemical_name_systematic
;
{<i>N</i>,<i>N</i>-Dimethyl-<i>N'</i>'-[1-(2-pyridyl)ethylidene]ethane-
1,2-diamine-\k^3^<i>N</i>,<i>N</i>',<i>N</i>''}bis(thiocyanato-
\k<i>N</i>)copper(II)
;
_chemical_name_common     ?
_chemical_formula_moiety     'C13 H17 Cu N5 S2'
_chemical_formula_sum     'C13 H17 Cu N5 S2'
_chemical_formula_iupac     '[Cu (N C S)2 (C11 H17 N3)]'
_chemical_formula_weight     370.98
_chemical_melting_point     ?
_symmetry_cell_setting     triclinic
_symmetry_space_group_name_H-M     'P -1'
_symmetry_space_group_name_Hall     '-P 1'
loop_
    _symmetry_equiv_pos_as_xyz
    'x, y, z'
    '-x, -y, -z'
_cell_length_a     10.9895(4)
_cell_length_b     11.2172(4)
_cell_length_c     13.7549(5)
_cell_angle_alpha     81.222(2)
_cell_angle_beta     87.121(2)
_cell_angle_gamma     79.702(2)
_cell_volume     1648.27(10)
_cell_formula_units_Z     4
_cell_measurement_reflns_used     3803
_cell_measurement_theta_min     2.41
_cell_measurement_theta_max     27.47
_cell_measurement_temperature     100(2)
_exptl_crystal_description     block
_exptl_crystal_colour     green
_exptl_crystal_size_max     0.44
_exptl_crystal_size_mid     0.31
_exptl_crystal_size_min     0.13
_exptl_crystal_density_diffrn     1.495
_exptl_crystal_density_meas     ?
_exptl_crystal_density_method     'not measured'
_exptl_crystal_F_000     764
_exptl_absorpt_coefficient_mu     1.578
_exptl_absorpt_correction_type     multi-scan
_exptl_absorpt_process_details     '(<i>SADABS</i>; Sheldrick, 1996)'
_exptl_absorpt_correction_T_min     0.5436
_exptl_absorpt_correction_T_max     0.8212
_exptl_special_details
;
;
_diffrn_ambient_temperature     100(2)
_diffrn_radiation_type     MoK\a
_diffrn_radiation_wavelength     0.71073
_diffrn_radiation_source     'fine-focus sealed tube'
_diffrn_radiation_monochromator     graphite
_diffrn_measurement_device_type     'Bruker APEXII CCD'
_diffrn_measurement_method     '\f and \w scans'
_diffrn_detector_area_resol_mean     ?
_diffrn_reflns_number     14403
_diffrn_reflns_av_R_equivalents     0.0356
_diffrn_reflns_av_sigmaI/netI     0.0604
_diffrn_reflns_theta_min     1.88
_diffrn_reflns_theta_max     27.00
_diffrn_reflns_theta_full     27.00
_diffrn_measured_fraction_theta_max     0.994
_diffrn_measured_fraction_theta_full     0.994
_diffrn_reflns_limit_h_min     -14
_diffrn_reflns_limit_h_max     14
_diffrn_reflns_limit_k_min     -14
_diffrn_reflns_limit_k_max     14
_diffrn_reflns_limit_l_min     -17
_diffrn_reflns_limit_l_max     17
_refine_special_details
;
Refinement of <i>F</i>^2^ against ALL reflections. The weighted <i>R</i>-factor
<i>wR</i> and goodness of fit <i>S</i> are based on <i>F</i>^2^, conventional
<i>R</i>-factors <i>R</i> are based on <i>F</i>, with <i>F</i> set to zero for
negative <i>F</i>^2^. The threshold expression of <i>F</i>^2^ >
\s(<i>F</i>^2^) is used only for calculating <i>R</i>-factors(gt) <i>etc</i>.
and is not relevant to the choice of reflections for refinement.
<i>R</i>-factors based on <i>F</i>^2^ are statistically about twice as large
as those based on <i>F</i>, and <i>R</i>- factors based on ALL data will be
even larger.
;
_reflns_number_total     7159
_reflns_number_gt     5182
_reflns_threshold_expression     >2sigma(I)
_refine_ls_structure_factor_coef     Fsqd
_refine_ls_matrix_type     full
_refine_ls_R_factor_all     0.0729
_refine_ls_R_factor_gt     0.0447
_refine_ls_wR_factor_gt     0.1112
_refine_ls_wR_factor_ref     0.1275
_refine_ls_goodness_of_fit_ref     1.002
_refine_ls_restrained_S_all     1.002
_refine_ls_number_reflns     7159
_refine_ls_number_parameters     385
_refine_ls_number_restraints     0
_refine_ls_hydrogen_treatment     constr
_refine_ls_weighting_scheme     calc
_refine_ls_weighting_details
         'calc w=1/[\s^2^(Fo^2^)+(0.0704P)^2^+0.4086P] where P=(Fo^2^+2Fc^2^)/3'
_atom_sites_solution_hydrogens     geom
_atom_sites_solution_primary     direct
_atom_sites_solution_secondary     difmap
_refine_ls_shift/su_max     0.001
_refine_ls_shift/su_mean     0.000
_refine_diff_density_max     1.038
_refine_diff_density_min     -0.808
_refine_ls_extinction_method     none
_refine_ls_extinction_coef     ?
loop_
    _atom_type_symbol
    _atom_type_description
    _atom_type_scat_dispersion_real
    _atom_type_scat_dispersion_imag
    _atom_type_scat_source
    'C' 'C' 0.0033 0.0016
                         'International Tables Vol C Tables 4.2.6.8 and 6.1.1.4'
    'H' 'H' 0.0000 0.0000
                         'International Tables Vol C Tables 4.2.6.8 and 6.1.1.4'
    'N' 'N' 0.0061 0.0033
                         'International Tables Vol C Tables 4.2.6.8 and 6.1.1.4'
    'S' 'S' 0.1246 0.1234
                         'International Tables Vol C Tables 4.2.6.8 and 6.1.1.4'
    'Cu' 'Cu' 0.3201 1.2651
                         'International Tables Vol C Tables 4.2.6.8 and 6.1.1.4'
_computing_data_collection     'APEX2 (Bruker, 2007)'
_computing_cell_refinement     'SAINT (Bruker, 2007)'
_computing_data_reduction     'SAINT (Bruker, 2007)'
_computing_structure_solution     'SHELXS97 (Sheldrick, 2008)'
_computing_structure_refinement     'SHELXL97 (Sheldrick, 2008)'
_computing_molecular_graphics     'X-Seed (Barbour, 2001)'
_computing_publication_material
                 'SHELXL97 (Sheldrick, 2008) and <i>publCIF</i> (Westrip, 2010)'
loop_
    _atom_site_type_symbol
    _atom_site_label
    _atom_site_fract_x
    _atom_site_fract_y
    _atom_site_fract_z
    _atom_site_U_iso_or_equiv
    _atom_site_adp_type
    _atom_site_calc_flag
    _atom_site_refinement_flags
    _atom_site_occupancy
    _atom_site_symmetry_multiplicity
    _atom_site_disorder_assembly
    _atom_site_disorder_group
    Cu Cu1 0.55642(4) 0.79503(4) 0.08656(3) 0.02048(12) Uani d . 1 1 . .
    S S1 0.38800(9) 1.07075(9) 0.30413(7) 0.0312(2) Uani d . 1 1 . .
    S S2 0.51073(9) 0.51728(9) 0.37652(7) 0.0290(2) Uani d . 1 1 . .
    N N1 0.4089(3) 0.7396(2) 0.0358(2) 0.0205(6) Uani d . 1 1 . .
    N N2 0.6288(3) 0.7362(3) -0.0344(2) 0.0222(6) Uani d . 1 1 . .
    N N3 0.7243(3) 0.8449(3) 0.0977(2) 0.0226(6) Uani d . 1 1 . .
    N N4 0.4644(3) 0.9151(3) 0.1652(2) 0.0281(7) Uani d . 1 1 . .
    N N5 0.5861(3) 0.6353(3) 0.1947(2) 0.0290(7) Uani d . 1 1 . .
    C C1 0.2960(3) 0.7478(3) 0.0763(3) 0.0256(8) Uani d . 1 1 . .
    H H1 0.2764 0.7927 0.1300 0.031 Uiso calc R 1 1 . .
    C C2 0.2057(4) 0.6931(3) 0.0429(3) 0.0300(9) Uani d . 1 1 . .
    H H2 0.1252 0.7011 0.0726 0.036 Uiso calc R 1 1 . .
    C C3 0.2350(4) 0.6270(3) -0.0341(3) 0.0313(9) Uani d . 1 1 . .
    H H3 0.1750 0.5879 -0.0578 0.038 Uiso calc R 1 1 . .
    C C4 0.3526(4) 0.6180(3) -0.0771(3) 0.0273(8) Uani d . 1 1 . .
    H H4 0.3743 0.5727 -0.1302 0.033 Uiso calc R 1 1 . .
    C C5 0.4380(3) 0.6765(3) -0.0408(2) 0.0215(7) Uani d . 1 1 . .
    C C6 0.5665(3) 0.6775(3) -0.0811(2) 0.0227(8) Uani d . 1 1 . .
    C C7 0.6097(4) 0.6144(3) -0.1675(3) 0.0291(9) Uani d . 1 1 . .
    H H7A 0.5676 0.6601 -0.2264 0.044 Uiso calc R 1 1 . .
    H H7B 0.5907 0.5313 -0.1559 0.044 Uiso calc R 1 1 . .
    H H7C 0.6992 0.6105 -0.1770 0.044 Uiso calc R 1 1 . .
    C C8 0.7556(3) 0.7571(3) -0.0580(3) 0.0264(8) Uani d . 1 1 . .
    H H8A 0.7552 0.8340 -0.1043 0.032 Uiso calc R 1 1 . .
    H H8B 0.8037 0.6885 -0.0886 0.032 Uiso calc R 1 1 . .
    C C9 0.8114(3) 0.7658(3) 0.0381(3) 0.0277(8) Uani d . 1 1 . .
    H H9A 0.8328 0.6828 0.0759 0.033 Uiso calc R 1 1 . .
    H H9B 0.8886 0.8000 0.0246 0.033 Uiso calc R 1 1 . .
    C C10 0.7179(3) 0.9758(3) 0.0576(3) 0.0252(8) Uani d . 1 1 . .
    H H10A 0.6568 1.0257 0.0958 0.038 Uiso calc R 1 1 . .
    H H10B 0.6936 0.9896 -0.0113 0.038 Uiso calc R 1 1 . .
    H H10C 0.7992 0.9988 0.0618 0.038 Uiso calc R 1 1 . .
    C C11 0.7663(4) 0.8237(3) 0.2004(3) 0.0298(9) Uani d . 1 1 . .
    H H11A 0.8478 0.8474 0.2019 0.045 Uiso calc R 1 1 . .
    H H11B 0.7721 0.7367 0.2269 0.045 Uiso calc R 1 1 . .
    H H11C 0.7070 0.8729 0.2404 0.045 Uiso calc R 1 1 . .
    C C12 0.4320(3) 0.9790(3) 0.2235(3) 0.0229(7) Uani d . 1 1 . .
    C C13 0.5539(3) 0.5866(3) 0.2700(3) 0.0230(8) Uani d . 1 1 . .
    Cu Cu2 0.08751(4) 0.80111(4) 0.59197(3) 0.02222(13) Uani d . 1 1 . .
    S S3 -0.06785(10) 1.01400(10) 0.84292(8) 0.0375(3) Uani d . 1 1 . .
    S S4 -0.01284(9) 0.51398(8) 0.83703(7) 0.0290(2) Uani d . 1 1 . .
    N N6 -0.0442(3) 0.7242(3) 0.5384(2) 0.0230(6) Uani d . 1 1 . .
    N N7 0.1704(3) 0.7564(3) 0.4703(2) 0.0253(7) Uani d . 1 1 . .
    N N8 0.2403(3) 0.8784(3) 0.6043(2) 0.0253(7) Uani d . 1 1 . .
    N N9 -0.0218(3) 0.9089(3) 0.6712(2) 0.0321(8) Uani d . 1 1 . .
    N N10 0.1343(3) 0.6425(3) 0.7029(2) 0.0320(8) Uani d . 1 1 . .
    C C14 -0.1518(3) 0.7069(3) 0.5813(3) 0.0289(8) Uani d . 1 1 . .
    H H14 -0.1759 0.7387 0.6409 0.035 Uiso calc R 1 1 . .
    C C15 -0.2304(4) 0.6438(3) 0.5414(3) 0.0332(9) Uani d . 1 1 . .
    H H15 -0.3064 0.6312 0.5738 0.040 Uiso calc R 1 1 . .
    C C16 -0.1958(4) 0.5994(3) 0.4535(3) 0.0327(9) Uani d . 1 1 . .
    H H16 -0.2486 0.5573 0.4241 0.039 Uiso calc R 1 1 . .
    C C17 -0.0834(4) 0.6172(3) 0.4092(3) 0.0275(8) Uani d . 1 1 . .
    H H17 -0.0578 0.5869 0.3493 0.033 Uiso calc R 1 1 . .
    C C18 -0.0083(3) 0.6801(3) 0.4532(3) 0.0244(8) Uani d . 1 1 . .
    C C19 0.1145(3) 0.7029(3) 0.4143(3) 0.0237(8) Uani d . 1 1 . .
    C C20 0.1644(4) 0.6699(4) 0.3174(3) 0.0353(9) Uani d . 1 1 . .
    H H20A 0.1340 0.7366 0.2650 0.053 Uiso calc R 1 1 . .
    H H20B 0.1370 0.5947 0.3061 0.053 Uiso calc R 1 1 . .
    H H20C 0.2550 0.6567 0.3172 0.053 Uiso calc R 1 1 . .
    C C21 0.2912(4) 0.7928(4) 0.4488(3) 0.0332(9) Uani d . 1 1 . .
    H H21A 0.2832 0.8705 0.4026 0.040 Uiso calc R 1 1 . .
    H H21B 0.3483 0.7288 0.4189 0.040 Uiso calc R 1 1 . .
    C C22 0.3390(4) 0.8088(4) 0.5468(3) 0.0322(9) Uani d . 1 1 . .
    H H22A 0.3685 0.7274 0.5850 0.039 Uiso calc R 1 1 . .
    H H22B 0.4099 0.8531 0.5351 0.039 Uiso calc R 1 1 . .
    C C23 0.2171(4) 1.0098(3) 0.5624(3) 0.0301(9) Uani d . 1 1 . .
    H H23A 0.1507 1.0536 0.6005 0.045 Uiso calc R 1 1 . .
    H H23B 0.1926 1.0188 0.4938 0.045 Uiso calc R 1 1 . .
    H H23C 0.2927 1.0440 0.5652 0.045 Uiso calc R 1 1 . .
    C C24 0.2786(4) 0.8646(4) 0.7075(3) 0.0330(9) Uani d . 1 1 . .
    H H24A 0.3551 0.8975 0.7097 0.049 Uiso calc R 1 1 . .
    H H24B 0.2928 0.7776 0.7355 0.049 Uiso calc R 1 1 . .
    H H24C 0.2133 0.9095 0.7459 0.049 Uiso calc R 1 1 . .
    C C25 -0.0419(3) 0.9524(3) 0.7423(3) 0.0269(8) Uani d . 1 1 . .
    C C26 0.0736(3) 0.5899(3) 0.7593(3) 0.0247(8) Uani d . 1 1 . .
loop_
    _atom_site_aniso_label
    _atom_site_aniso_U_11
    _atom_site_aniso_U_22
    _atom_site_aniso_U_33
    _atom_site_aniso_U_12
    _atom_site_aniso_U_13
    _atom_site_aniso_U_23
    Cu1 0.0231(2) 0.0194(2) 0.0209(2) -0.00395(17) -0.00033(17) -0.00881(17)
    S1 0.0327(6) 0.0299(5) 0.0359(5) -0.0084(4) 0.0083(4) -0.0195(4)
    S2 0.0289(5) 0.0300(5) 0.0285(5) -0.0090(4) -0.0006(4) -0.0010(4)
    N1 0.0239(16) 0.0159(14) 0.0224(15) -0.0039(12) -0.0005(12) -0.0040(11)
    N2 0.0239(16) 0.0212(15) 0.0217(15) -0.0031(12) 0.0031(12) -0.0061(12)
    N3 0.0253(17) 0.0181(14) 0.0245(15) -0.0017(12) -0.0061(13) -0.0039(12)
    N4 0.0280(18) 0.0284(16) 0.0307(17) -0.0039(13) -0.0008(14) -0.0143(14)
    N5 0.038(2) 0.0242(16) 0.0263(17) -0.0086(14) -0.0016(14) -0.0047(14)
    C1 0.028(2) 0.0251(18) 0.0262(19) -0.0065(15) 0.0023(16) -0.0093(15)
    C2 0.026(2) 0.032(2) 0.033(2) -0.0090(16) 0.0027(17) -0.0048(17)
    C3 0.031(2) 0.033(2) 0.033(2) -0.0126(17) -0.0093(17) -0.0023(17)
    C4 0.035(2) 0.0240(18) 0.0250(19) -0.0076(16) -0.0027(16) -0.0057(15)
    C5 0.027(2) 0.0144(16) 0.0219(17) -0.0003(14) -0.0017(15) -0.0033(13)
    C6 0.030(2) 0.0175(16) 0.0209(17) -0.0021(14) 0.0004(15) -0.0060(14)
    C7 0.038(2) 0.0267(19) 0.0265(19) -0.0081(17) 0.0019(17) -0.0148(16)
    C8 0.023(2) 0.0262(19) 0.031(2) -0.0033(15) 0.0059(16) -0.0122(16)
    C9 0.021(2) 0.0233(18) 0.039(2) -0.0006(15) -0.0036(16) -0.0082(16)
    C10 0.030(2) 0.0203(17) 0.0271(19) -0.0082(15) 0.0000(16) -0.0041(15)
    C11 0.034(2) 0.030(2) 0.027(2) -0.0109(17) -0.0107(17) -0.0016(16)
    C12 0.0179(18) 0.0253(18) 0.0273(19) -0.0066(14) 0.0010(15) -0.0062(15)
    C13 0.0209(19) 0.0193(17) 0.032(2) -0.0038(14) -0.0049(16) -0.0121(15)
    Cu2 0.0214(2) 0.0216(2) 0.0258(2) -0.00454(17) 0.00123(18) -0.01010(18)
    S3 0.0373(6) 0.0411(6) 0.0403(6) -0.0126(5) 0.0130(5) -0.0238(5)
    S4 0.0276(5) 0.0255(5) 0.0349(5) -0.0060(4) 0.0034(4) -0.0071(4)
    N6 0.0242(17) 0.0197(15) 0.0254(15) -0.0028(12) -0.0001(13) -0.0057(12)
    N7 0.0256(17) 0.0216(15) 0.0307(17) -0.0072(12) 0.0040(13) -0.0086(13)
    N8 0.0261(17) 0.0199(15) 0.0310(17) -0.0048(12) 0.0012(13) -0.0070(13)
    N9 0.0260(19) 0.0334(18) 0.0396(19) -0.0033(14) 0.0020(15) -0.0169(16)
    N10 0.038(2) 0.0290(17) 0.0307(17) -0.0113(15) 0.0009(15) -0.0046(14)
    C14 0.023(2) 0.029(2) 0.035(2) -0.0029(15) 0.0008(16) -0.0079(16)
    C15 0.023(2) 0.030(2) 0.048(2) -0.0080(16) -0.0035(18) -0.0027(18)
    C16 0.032(2) 0.029(2) 0.040(2) -0.0062(17) -0.0134(18) -0.0096(18)
    C17 0.031(2) 0.0226(18) 0.0296(19) -0.0025(15) -0.0069(16) -0.0080(15)
    C18 0.028(2) 0.0191(17) 0.0248(18) -0.0014(15) -0.0027(15) -0.0015(14)
    C19 0.025(2) 0.0192(17) 0.0254(18) 0.0023(14) -0.0012(15) -0.0068(14)
    C20 0.044(3) 0.035(2) 0.029(2) -0.0064(18) 0.0054(18) -0.0130(18)
    C21 0.030(2) 0.028(2) 0.046(2) -0.0113(17) 0.0136(19) -0.0180(18)
    C22 0.022(2) 0.029(2) 0.049(2) -0.0079(16) 0.0079(18) -0.0161(18)
    C23 0.039(2) 0.0213(18) 0.031(2) -0.0071(16) 0.0014(17) -0.0085(16)
    C24 0.032(2) 0.035(2) 0.032(2) -0.0082(17) -0.0069(17) -0.0029(18)
    C25 0.0207(19) 0.0242(18) 0.038(2) -0.0046(15) 0.0060(16) -0.0126(17)
    C26 0.028(2) 0.0231(18) 0.0246(19) -0.0012(15) -0.0080(16) -0.0095(15)
_geom_special_details
;
All e.s.d.'s (except the e.s.d. in the dihedral angle between two l.s. planes)
are estimated using the full covariance matrix. The cell e.s.d.'s are taken
into account individually in the estimation of e.s.d.'s in distances, angles
and torsion angles; correlations between e.s.d.'s in cell parameters are only
used when they are defined by crystal symmetry. An approximate (isotropic)
treatment of cell e.s.d.'s is used for estimating e.s.d.'s involving l.s.
planes.
;
loop_
    _geom_bond_atom_site_label_1
    _geom_bond_atom_site_label_2
    _geom_bond_site_symmetry_2
    _geom_bond_distance
    _geom_bond_publ_flag
    Cu1 N2 . 1.963(3) ?
    Cu1 N4 . 1.963(3) ?
    Cu1 N1 . 2.027(3) ?
    Cu1 N3 . 2.040(3) ?
    Cu1 N5 . 2.134(3) ?
    S1 C12 . 1.625(4) ?
    S2 C13 . 1.640(4) ?
    N1 C1 . 1.328(5) ?
    N1 C5 . 1.351(4) ?
    N2 C6 . 1.284(4) ?
    N2 C8 . 1.466(4) ?
    N3 C10 . 1.478(4) ?
    N3 C11 . 1.480(4) ?
    N3 C9 . 1.489(5) ?
    N4 C12 . 1.157(4) ?
    N5 C13 . 1.165(5) ?
    C1 C2 . 1.386(5) ?
    C1 H1 . 0.9500 ?
    C2 C3 . 1.377(5) ?
    C2 H2 . 0.9500 ?
    C3 C4 . 1.387(5) ?
    C3 H3 . 0.9500 ?
    C4 C5 . 1.388(5) ?
    C4 H4 . 0.9500 ?
    C5 C6 . 1.493(5) ?
    C6 C7 . 1.489(5) ?
    C7 H7A . 0.9800 ?
    C7 H7B . 0.9800 ?
    C7 H7C . 0.9800 ?
    C8 C9 . 1.508(5) ?
    C8 H8A . 0.9900 ?
    C8 H8B . 0.9900 ?
    C9 H9A . 0.9900 ?
    C9 H9B . 0.9900 ?
    C10 H10A . 0.9800 ?
    C10 H10B . 0.9800 ?
    C10 H10C . 0.9800 ?
    C11 H11A . 0.9800 ?
    C11 H11B . 0.9800 ?
    C11 H11C . 0.9800 ?
    Cu2 N7 . 1.955(3) ?
    Cu2 N9 . 1.961(3) ?
    Cu2 N6 . 2.033(3) ?
    Cu2 N8 . 2.048(3) ?
    Cu2 N10 . 2.164(3) ?
    S3 C25 . 1.630(4) ?
    S4 C26 . 1.637(4) ?
    N6 C14 . 1.327(5) ?
    N6 C18 . 1.354(4) ?
    N7 C19 . 1.284(5) ?
    N7 C21 . 1.461(5) ?
    N8 C24 . 1.479(5) ?
    N8 C23 . 1.480(4) ?
    N8 C22 . 1.487(5) ?
    N9 C25 . 1.153(5) ?
    N10 C26 . 1.159(5) ?
    C14 C15 . 1.390(5) ?
    C14 H14 . 0.9500 ?
    C15 C16 . 1.387(6) ?
    C15 H15 . 0.9500 ?
    C16 C17 . 1.383(5) ?
    C16 H16 . 0.9500 ?
    C17 C18 . 1.391(5) ?
    C17 H17 . 0.9500 ?
    C18 C19 . 1.477(5) ?
    C19 C20 . 1.490(5) ?
    C20 H20A . 0.9800 ?
    C20 H20B . 0.9800 ?
    C20 H20C . 0.9800 ?
    C21 C22 . 1.518(6) ?
    C21 H21A . 0.9900 ?
    C21 H21B . 0.9900 ?
    C22 H22A . 0.9900 ?
    C22 H22B . 0.9900 ?
    C23 H23A . 0.9800 ?
    C23 H23B . 0.9800 ?
    C23 H23C . 0.9800 ?
    C24 H24A . 0.9800 ?
    C24 H24B . 0.9800 ?
    C24 H24C . 0.9800 ?
loop_
    _geom_angle_atom_site_label_1
    _geom_angle_atom_site_label_2
    _geom_angle_atom_site_label_3
    _geom_angle_site_symmetry_1
    _geom_angle_site_symmetry_3
    _geom_angle
    _geom_angle_publ_flag
    N2 Cu1 N4 . . 155.48(13) ?
    N2 Cu1 N1 . . 79.56(12) ?
    N4 Cu1 N1 . . 97.64(12) ?
    N2 Cu1 N3 . . 84.28(12) ?
    N4 Cu1 N3 . . 95.54(12) ?
    N1 Cu1 N3 . . 163.43(12) ?
    N2 Cu1 N5 . . 103.65(12) ?
    N4 Cu1 N5 . . 100.73(13) ?
    N1 Cu1 N5 . . 90.70(12) ?
    N3 Cu1 N5 . . 96.68(12) ?
    C1 N1 C5 . . 119.6(3) ?
    C1 N1 Cu1 . . 126.8(2) ?
    C5 N1 Cu1 . . 113.1(2) ?
    C6 N2 C8 . . 126.4(3) ?
    C6 N2 Cu1 . . 118.7(2) ?
    C8 N2 Cu1 . . 114.8(2) ?
    C10 N3 C11 . . 109.2(3) ?
    C10 N3 C9 . . 110.9(3) ?
    C11 N3 C9 . . 109.4(3) ?
    C10 N3 Cu1 . . 109.8(2) ?
    C11 N3 Cu1 . . 112.5(2) ?
    C9 N3 Cu1 . . 105.0(2) ?
    C12 N4 Cu1 . . 165.6(3) ?
    C13 N5 Cu1 . . 146.3(3) ?
    N1 C1 C2 . . 122.2(3) ?
    N1 C1 H1 . . 118.9 ?
    C2 C1 H1 . . 118.9 ?
    C3 C2 C1 . . 118.6(4) ?
    C3 C2 H2 . . 120.7 ?
    C1 C2 H2 . . 120.7 ?
    C2 C3 C4 . . 119.6(3) ?
    C2 C3 H3 . . 120.2 ?
    C4 C3 H3 . . 120.2 ?
    C3 C4 C5 . . 118.7(3) ?
    C3 C4 H4 . . 120.7 ?
    C5 C4 H4 . . 120.7 ?
    N1 C5 C4 . . 121.2(3) ?
    N1 C5 C6 . . 114.1(3) ?
    C4 C5 C6 . . 124.6(3) ?
    N2 C6 C7 . . 126.9(3) ?
    N2 C6 C5 . . 113.3(3) ?
    C7 C6 C5 . . 119.8(3) ?
    C6 C7 H7A . . 109.5 ?
    C6 C7 H7B . . 109.5 ?
    H7A C7 H7B . . 109.5 ?
    C6 C7 H7C . . 109.5 ?
    H7A C7 H7C . . 109.5 ?
    H7B C7 H7C . . 109.5 ?
    N2 C8 C9 . . 106.4(3) ?
    N2 C8 H8A . . 110.4 ?
    C9 C8 H8A . . 110.4 ?
    N2 C8 H8B . . 110.4 ?
    C9 C8 H8B . . 110.4 ?
    H8A C8 H8B . . 108.6 ?
    N3 C9 C8 . . 111.3(3) ?
    N3 C9 H9A . . 109.4 ?
    C8 C9 H9A . . 109.4 ?
    N3 C9 H9B . . 109.4 ?
    C8 C9 H9B . . 109.4 ?
    H9A C9 H9B . . 108.0 ?
    N3 C10 H10A . . 109.5 ?
    N3 C10 H10B . . 109.5 ?
    H10A C10 H10B . . 109.5 ?
    N3 C10 H10C . . 109.5 ?
    H10A C10 H10C . . 109.5 ?
    H10B C10 H10C . . 109.5 ?
    N3 C11 H11A . . 109.5 ?
    N3 C11 H11B . . 109.5 ?
    H11A C11 H11B . . 109.5 ?
    N3 C11 H11C . . 109.5 ?
    H11A C11 H11C . . 109.5 ?
    H11B C11 H11C . . 109.5 ?
    N4 C12 S1 . . 178.8(3) ?
    N5 C13 S2 . . 179.1(4) ?
    N7 Cu2 N9 . . 154.58(14) ?
    N7 Cu2 N6 . . 79.81(12) ?
    N9 Cu2 N6 . . 97.93(13) ?
    N7 Cu2 N8 . . 83.79(12) ?
    N9 Cu2 N8 . . 95.01(13) ?
    N6 Cu2 N8 . . 163.03(12) ?
    N7 Cu2 N10 . . 105.98(12) ?
    N9 Cu2 N10 . . 99.36(13) ?
    N6 Cu2 N10 . . 91.09(12) ?
    N8 Cu2 N10 . . 97.61(12) ?
    C14 N6 C18 . . 120.1(3) ?
    C14 N6 Cu2 . . 126.9(3) ?
    C18 N6 Cu2 . . 112.8(2) ?
    C19 N7 C21 . . 125.3(3) ?
    C19 N7 Cu2 . . 119.0(3) ?
    C21 N7 Cu2 . . 115.7(2) ?
    C24 N8 C23 . . 109.6(3) ?
    C24 N8 C22 . . 109.2(3) ?
    C23 N8 C22 . . 110.8(3) ?
    C24 N8 Cu2 . . 112.1(2) ?
    C23 N8 Cu2 . . 110.6(2) ?
    C22 N8 Cu2 . . 104.5(2) ?
    C25 N9 Cu2 . . 150.1(3) ?
    C26 N10 Cu2 . . 131.7(3) ?
    N6 C14 C15 . . 121.8(4) ?
    N6 C14 H14 . . 119.1 ?
    C15 C14 H14 . . 119.1 ?
    C16 C15 C14 . . 118.9(4) ?
    C16 C15 H15 . . 120.6 ?
    C14 C15 H15 . . 120.6 ?
    C17 C16 C15 . . 119.1(3) ?
    C17 C16 H16 . . 120.5 ?
    C15 C16 H16 . . 120.5 ?
    C16 C17 C18 . . 119.3(4) ?
    C16 C17 H17 . . 120.3 ?
    C18 C17 H17 . . 120.3 ?
    N6 C18 C17 . . 120.8(3) ?
    N6 C18 C19 . . 114.7(3) ?
    C17 C18 C19 . . 124.5(3) ?
    N7 C19 C18 . . 113.6(3) ?
    N7 C19 C20 . . 124.3(3) ?
    C18 C19 C20 . . 122.0(3) ?
    C19 C20 H20A . . 109.5 ?
    C19 C20 H20B . . 109.5 ?
    H20A C20 H20B . . 109.5 ?
    C19 C20 H20C . . 109.5 ?
    H20A C20 H20C . . 109.5 ?
    H20B C20 H20C . . 109.5 ?
    N7 C21 C22 . . 106.0(3) ?
    N7 C21 H21A . . 110.5 ?
    C22 C21 H21A . . 110.5 ?
    N7 C21 H21B . . 110.5 ?
    C22 C21 H21B . . 110.5 ?
    H21A C21 H21B . . 108.7 ?
    N8 C22 C21 . . 110.9(3) ?
    N8 C22 H22A . . 109.5 ?
    C21 C22 H22A . . 109.5 ?
    N8 C22 H22B . . 109.5 ?
    C21 C22 H22B . . 109.5 ?
    H22A C22 H22B . . 108.1 ?
    N8 C23 H23A . . 109.5 ?
    N8 C23 H23B . . 109.5 ?
    H23A C23 H23B . . 109.5 ?
    N8 C23 H23C . . 109.5 ?
    H23A C23 H23C . . 109.5 ?
    H23B C23 H23C . . 109.5 ?
    N8 C24 H24A . . 109.5 ?
    N8 C24 H24B . . 109.5 ?
    H24A C24 H24B . . 109.5 ?
    N8 C24 H24C . . 109.5 ?
    H24A C24 H24C . . 109.5 ?
    H24B C24 H24C . . 109.5 ?
    N9 C25 S3 . . 179.1(4) ?
    N10 C26 S4 . . 178.7(3) ?
loop_
    _geom_hbond_atom_site_label_D
    _geom_hbond_atom_site_label_H
    _geom_hbond_atom_site_label_A
    _geom_hbond_site_symmetry_A
    _geom_hbond_distance_DH
    _geom_hbond_distance_HA
    _geom_hbond_distance_DA
    _geom_hbond_angle_DHA
    C4 H4 N5 2_665 0.95 2.58 3.429(5) 149
    C8 H8B S4 1_654 0.99 2.82 3.788(4) 167
    C9 H9A S4 2_666 0.99 2.84 3.735(4) 150
    C22 H22A S2 2_666 0.99 2.81 3.749(4) 159
    C11 H11B N5 . 0.98 2.60 3.156(5) 116
    C21 H21A S1 . 0.99 2.84 3.727(4) 150
    C21 H21B S2 . 0.99 2.82 3.793(4) 167
    C24 H24B N10 . 0.98 2.60 3.193(5) 119
data_global
_journal_date_recd_electronic     2011-05-20
_journal_date_accepted     2011-06-07
_journal_name_full     'Acta Crystallographica, Section E'
_journal_year     2011
_journal_volume     67
_journal_issue      7
_journal_page_first     m930
_journal_page_last     m930
_journal_paper_category     QM
_journal_coeditor_code     IS2717
_publ_contact_author_name     'Hamid Khaledi'
_publ_contact_author_address
;
Department of Chemistry, University of Malaya, 50603 Kuala Lumpur, Malaysia
;
_publ_contact_author_email     'khaledi@siswa.um.edu.my'
_publ_contact_author_fax     '603-79674193'
_publ_contact_author_phone     '603-79674246'
_publ_section_title
;\
{<i>N</i>,<i>N</i>-Dimethyl-<i>N'</i>'-[1-(2-pyridyl)ethylidene]ethane-\
1,2-diamine-\k^3^<i>N</i>,<i>N</i>',<i>N</i>''}bis(thiocyanato-\
\k<i>N</i>)copper(II)
;
loop_
    _publ_author_name
    _publ_author_footnote
    _publ_author_address
    'Suleiman Gwaram, Nura' .
;
Department of Chemistry, University of Malaya, 50603 Kuala Lumpur, Malaysia
;
    'Khaledi, Hamid' .
;
Department of Chemistry, University of Malaya, 50603 Kuala Lumpur, Malaysia
;
    'Mohd Ali, Hapipah' .
;
Department of Chemistry, University of Malaya, 50603 Kuala Lumpur, Malaysia
;
_publ_section_synopsis     .
