# Supplementary material for: {N,N-Dimethyl-N′-[1-(2-pyrid­yl)ethyl­idene]ethane-1,2-diamine-κ3 N,N′,N′′}bis­(thio­cyanato-κN)copper(II)
Source: Acta Crystallogr Sect E Struct Rep Online. 2011 Jun 18;67(Pt 7):m930. doi: 10.1107/S1600536811022057 (PMC3151817; doi:10.1107/S1600536811022057)
Supplement: Supplementary file 2 [file e-67-0m930-Isup2.hkl]

# 
# h,k,l, Fc-squared, Fo-squared, sigma(Fo-squared) and status flag 
# 
data_I
_shelx_title ' sad in P-1' 
_shelx_refln_list_code          4 
_shelx_F_calc_maximum      332.18 
_exptl_crystal_F_000       764.00 
_reflns_d_resolution_high  0.7828 
 
loop_ 
 _symmetry_equiv_pos_as_xyz 
 'x, y, z' 
 '-x, -y, -z' 
 
_cell_length_a    10.9895 
_cell_length_b    11.2172 
_cell_length_c    13.7549 
_cell_angle_alpha  81.222 
_cell_angle_beta   87.121 
_cell_angle_gamma  79.702 
 
_shelx_F_squared_multiplier     1.000 
 
loop_ 
 _refln_index_h 
 _refln_index_k 
 _refln_index_l 
 _refln_F_squared_calc 
 _refln_F_squared_meas 
 _refln_F_squared_sigma 
 _refln_observed_status 
   1   0   0        1.30       -1.54      1.54 o 
   2   0   0     4726.61     5600.20     94.52 o 
   3   0   0      352.42      342.15     14.24 o 
   4   0   0      381.55      392.68     19.08 o 
   5   0   0      245.86      310.02     18.75 o 
   6   0   0     5144.61     5441.48     96.91 o 
   7   0   0        5.09      -21.37     22.90 o 
   8   0   0      579.87      453.10     58.02 o 
   9   0   0      189.12      110.27     78.15 o 
  10   0   0       24.10       27.23     37.89 o 
  11   0   0      915.02      890.41     80.52 o 
  12   0   0      151.12      163.40     53.28 o 
  13   0   0      252.38      228.52     62.75 o 
 -13   1   0      148.70      120.77     56.83 o 
 -12   1   0       16.86       65.12     50.91 o 
 -11   1   0       36.31       36.71     44.99 o 
 -10   1   0       43.22       73.41     43.81 o 
  -9   1   0      354.71      331.53     53.28 o 
  -8   1   0       14.07      -20.13     30.79 o 
  -7   1   0      627.97      654.58     26.13 o 
  -6   1   0     2094.64     1994.16     51.12 o 
  -5   1   0      909.48      832.98     47.31 o 
  -4   1   0    10360.63    10778.96    181.27 o 
  -3   1   0     1923.92     1907.26     53.92 o 
  -2   1   0    14972.57    16325.15    327.25 o 
  -1   1   0      335.09      317.71     10.79 o 
   1   1   0      433.42      415.17      9.91 o 
   2   1   0     1905.46     2049.15     46.42 o 
   3   1   0      831.11      768.13     26.28 o 
   4   1   0     5601.51     5944.19    127.97 o 
   5   1   0     4786.06     4961.69    112.95 o 
   6   1   0     5599.79     6291.26    183.53 o 
   7   1   0     1612.15     1544.97     55.24 o 
   8   1   0     3358.71     3226.75     91.26 o 
   9   1   0     1858.25     1712.96    134.39 o 
  10   1   0     1223.21     1116.97     57.75 o 
  11   1   0      133.28      147.84     33.90 o 
  12   1   0      393.00      390.74     66.31 o 
  13   1   0      642.35      695.04     84.07 o 
 -13   2   0      235.01      237.99     67.49 o 
 -12   2   0        4.10       28.42     52.10 o 
 -11   2   0      435.34      416.79     67.49 o 
 -10   2   0      693.80      682.01     74.60 o 
  -9   2   0      114.00      123.14     44.99 o 
  -8   2   0     3166.15     3355.81     73.12 o 
  -7   2   0      220.18      222.21     19.36 o 
  -6   2   0     1989.27     1853.17     45.37 o 
  -5   2   0       11.86        3.66      9.09 o 
  -4   2   0      604.77      645.90     22.89 o 
  -3   2   0      995.19      833.40     28.88 o 
  -2   2   0     1706.27     1941.47     92.95 o 
  -1   2   0       37.00       27.34      8.90 o 
   0   2   0     8091.15     9410.66    188.90 o 
   1   2   0      121.75      144.99     12.41 o 
   2   2   0     6212.76     7228.05    103.21 o 
   3   2   0     3255.70     3095.24     70.27 o 
   4   2   0     8899.82     9976.62    205.71 o 
   5   2   0      929.06      876.49     35.13 o 
   6   2   0     2425.88     2500.98     69.43 o 
   7   2   0     1247.50     1191.50     54.47 o 
   8   2   0      348.20      325.65     33.06 o 
   9   2   0     3035.18     2752.46     85.40 o 
  10   2   0       18.67       14.50     27.12 o 
  11   2   0      821.13      836.84     58.08 o 
  12   2   0       20.86      -32.67     47.95 o 
  13   2   0      167.79       68.67     52.10 o 
  14   2   0       35.17      -22.50     50.91 o 
 -12   3   0      310.26      371.34     49.71 o 
 -11   3   0        3.08        0.54     32.87 o 
 -10   3   0      463.56      524.53     69.86 o 
  -9   3   0     1648.01     1737.20     67.06 o 
  -8   3   0       35.07        2.72     29.39 o 
  -7   3   0      762.69      764.28     84.98 o 
  -6   3   0      281.17      252.59     20.06 o 
  -5   3   0      614.51      618.33     35.62 o 
  -4   3   0       90.47      119.22     12.52 o 
  -3   3   0      518.07      481.20     26.34 o 
  -2   3   0      996.21     1135.24     41.52 o 
  -1   3   0     2949.91     3078.29     53.23 o 
   0   3   0       17.80       38.80      8.87 o 
   1   3   0        0.70       -5.01      5.01 o 
   2   3   0     2155.65     2209.87     36.78 o 
   3   3   0     1032.27     1160.71     22.90 o 
   4   3   0     9128.24     9800.63    226.15 o 
   5   3   0     6205.39     6521.15    143.05 o 
   6   3   0      455.94      404.67     28.04 o 
   7   3   0      482.97      436.52     55.65 o 
   8   3   0      661.17      677.14     42.23 o 
   9   3   0       47.70       51.36     36.71 o 
  10   3   0        2.93      -10.91     38.48 o 
  11   3   0     3567.26     3481.05    107.17 o 
  12   3   0      138.41      112.71     37.25 o 
  13   3   0      542.90      591.25     80.52 o 
  14   3   0        0.23       65.69     56.24 o 
 -12   4   0       32.63      -27.23     54.47 o 
 -11   4   0      179.24      217.73     42.10 o 
 -10   4   0      134.67      114.51     35.54 o 
  -9   4   0      319.81      360.95     25.91 o 
  -8   4   0       85.75       81.17     17.61 o 
  -7   4   0     1465.97     1389.49     38.94 o 
  -6   4   0     2682.20     2766.85     55.35 o 
  -5   4   0     1722.76     1733.20     43.94 o 
  -4   4   0    10334.57    10749.89    183.48 o 
  -3   4   0      151.72      152.17     14.94 o 
  -2   4   0     8280.58     8030.76    115.67 o 
  -1   4   0      675.34      689.07     17.27 o 
   0   4   0     4565.74     4792.05     75.03 o 
   1   4   0       63.28       56.83     10.60 o 
   2   4   0      988.64     1085.24     27.29 o 
   3   4   0      586.23      503.60     17.77 o 
   4   4   0     6848.03     7488.09    110.85 o 
   5   4   0      724.82      891.90    119.00 o 
   6   4   0      929.49      894.65     39.76 o 
   7   4   0     1496.00     1369.66     53.87 o 
   8   4   0      674.68      686.25     43.11 o 
   9   4   0      181.64      202.07     30.55 o 
  10   4   0     1131.59     1041.22     55.26 o 
  11   4   0        3.49       14.55     35.52 o 
  12   4   0      405.63      320.32     47.36 o 
  13   4   0      509.69      488.94     53.58 o 
 -12   5   0       74.46       50.91     61.57 o 
 -11   5   0     1013.01     1313.11    111.30 o 
 -10   5   0      187.66      237.19     40.08 o 
  -9   5   0     1591.50     1725.98     72.29 o 
  -8   5   0     3274.90     3361.72     80.15 o 
  -7   5   0      233.53      264.17     26.86 o 
  -6   5   0     3488.92     3538.74     67.53 o 
  -5   5   0     1824.40     1755.81     68.34 o 
  -4   5   0     1709.86     1671.26     49.54 o 
  -3   5   0      153.59       98.99     42.59 o 
  -2   5   0       48.16       42.72     17.77 o 
  -1   5   0      483.79      444.56     15.62 o 
   0   5   0     4633.02     4932.06     75.21 o 
   1   5   0      267.62      355.09     14.53 o 
   2   5   0       63.30      123.51     15.16 o 
   3   5   0      408.58      367.27     17.60 o 
   4   5   0     1455.98     1505.81     48.19 o 
   5   5   0     2247.70     2300.34     50.10 o 
   6   5   0    11204.19    11780.55    250.52 o 
   7   5   0      728.11      726.39     40.60 o 
   8   5   0     5541.05     5604.99    138.52 o 
   9   5   0        5.45      -21.58     21.58 o 
  10   5   0      359.69      306.46     55.06 o 
  11   5   0      408.77      326.98     42.68 o 
  12   5   0       17.16       28.29     33.84 o 
  13   5   0       93.40       74.60     38.87 o 
 -11   6   0        8.28       33.15     56.83 o 
 -10   6   0      350.33      331.53     72.23 o 
  -9   6   0      333.80      363.46     34.52 o 
  -8   6   0       99.86      100.44     20.77 o 
  -7   6   0       89.99      118.22     20.28 o 
  -6   6   0      157.61      148.91     21.10 o 
  -5   6   0        5.75        0.01     14.39 o 
  -4   6   0     1436.43     1328.20     66.77 o 
  -3   6   0      395.32      382.11     29.50 o 
  -2   6   0     1299.42     1279.52     29.19 o 
  -1   6   0     1113.80     1125.75     30.08 o 
   0   6   0     1167.29     1244.42     27.90 o 
   1   6   0      357.39      323.53     16.32 o 
   2   6   0     7612.77     8003.24    142.40 o 
   3   6   0        1.43       -8.61      8.61 o 
   4   6   0    14468.90    15616.48    226.18 o 
   5   6   0     3092.39     3223.68     74.63 o 
   6   6   0       57.45       46.64     30.31 o 
   7   6   0       20.85       -7.80     18.36 o 
   8   6   0      249.21      249.44     30.94 o 
   9   6   0      294.89      311.41     36.81 o 
  10   6   0      272.15      304.28     42.63 o 
  11   6   0        2.24       58.02     44.99 o 
  12   6   0      133.97       84.31     36.72 o 
  13   6   0      314.05      299.35     46.86 o 
 -10   7   0        2.00      -10.34     40.26 o 
  -9   7   0        2.29       15.34     27.39 o 
  -8   7   0      200.44      169.78     30.16 o 
  -7   7   0       82.11       80.29     25.71 o 
  -6   7   0       57.32       29.17     27.17 o 
  -5   7   0       57.87       54.04     18.11 o 
  -4   7   0      380.84      307.54     49.60 o 
  -3   7   0      182.67      169.61     18.73 o 
  -2   7   0     6963.41     7052.69    108.20 o 
  -1   7   0      729.94      647.40     76.91 o 
   0   7   0     5468.55     5485.87     86.29 o 
   1   7   0      841.52      776.17     25.47 o 
   2   7   0      631.99      589.30     33.90 o 
   3   7   0     1724.23     1750.63     45.76 o 
   4   7   0      973.56     1115.72     54.01 o 
   5   7   0      332.05      279.68     31.03 o 
   6   7   0      589.80      490.03     26.63 o 
   7   7   0      696.27      692.43     43.06 o 
   8   7   0      648.88      631.40     73.41 o 
   9   7   0     2512.62     2521.73     84.95 o 
  10   7   0      617.00      594.07     49.38 o 
  11   7   0      553.68      538.17     50.89 o 
  12   7   0       61.92       41.36     35.13 o 
  13   7   0      114.58      116.23     41.76 o 
 -10   8   0       63.75       43.94     39.41 o 
  -9   8   0      372.91      342.52     40.68 o 
  -8   8   0      266.96      233.19     35.20 o 
  -7   8   0      231.13      234.40     32.87 o 
  -6   8   0      452.27      398.08     41.39 o 
  -5   8   0       52.48       50.96     46.18 o 
  -4   8   0     2626.16     2512.26    101.83 o 
  -3   8   0      129.82      104.20     18.82 o 
  -2   8   0        6.63      -10.62     10.62 o 
  -1   8   0      257.73      282.66     23.32 o 
   0   8   0       38.84       11.90     10.81 o 
   1   8   0        5.11        5.60     10.94 o 
   2   8   0     3581.95     4006.62     95.12 o 
   3   8   0     1465.74     1629.76     69.93 o 
   4   8   0       18.06       -4.76     12.97 o 
   5   8   0     1216.76     1228.86     34.85 o 
   6   8   0      750.87      829.92     45.58 o 
   7   8   0       47.67       44.47     23.40 o 
   8   8   0      574.30      519.57     43.95 o 
   9   8   0      278.60      288.08     50.32 o 
  10   8   0      383.10      376.85     44.35 o 
  11   8   0      545.44      610.95     84.66 o 
  12   8   0       95.28      123.00     39.76 o 
  -9   9   0       81.69      185.90     62.75 o 
  -8   9   0     1578.04     1652.45     75.75 o 
  -7   9   0        8.61       28.74     29.20 o 
  -6   9   0       56.74       74.79     33.00 o 
  -5   9   0       64.15       52.73     28.32 o 
  -4   9   0     1643.29     1635.85    142.09 o 
  -3   9   0      624.34      627.36     45.19 o 
  -2   9   0     1012.12     1122.28     54.42 o 
  -1   9   0        3.84        9.04     12.29 o 
   0   9   0        2.11       -4.48     11.80 o 
   1   9   0       31.64       24.63     13.14 o 
   2   9   0     1460.73     1592.08     45.78 o 
   3   9   0      261.12      275.01     23.59 o 
   4   9   0     1654.26     1918.95     46.30 o 
   5   9   0       39.46       24.73     14.86 o 
   6   9   0      791.38      808.78     47.25 o 
   7   9   0      672.10      666.10     83.48 o 
   8   9   0       67.11      166.73     78.74 o 
   9   9   0      736.67      782.89     56.47 o 
  10   9   0        0.46       22.68     31.68 o 
  11   9   0       12.58       14.60     34.20 o 
  12   9   0        6.03      -18.61     35.58 o 
  -8  10   0      523.37      662.38     85.25 o 
  -7  10   0        0.08       26.55     36.41 o 
  -6  10   0      806.75      525.16    226.75 o 
  -5  10   0      324.83      299.73     57.43 o 
  -4  10   0       87.89       95.32     31.82 o 
  -3  10   0      482.80      430.03     88.80 o 
  -2  10   0     1631.68     1629.41     69.27 o 
  -1  10   0        2.87       -7.57     23.40 o 
   0  10   0     3291.67     3402.50    102.14 o 
   1  10   0      526.43      521.89     26.36 o 
   2  10   0     2630.91     2677.10     73.39 o 
   3  10   0        7.20       -2.35     17.41 o 
   4  10   0      158.08      176.63     22.97 o 
   5  10   0      171.60      174.17     23.52 o 
   6  10   0       19.14       16.24     25.08 o 
   7  10   0      325.08      356.07     40.08 o 
   8  10   0      103.94      164.35     34.74 o 
   9  10   0     1110.84     1077.95     75.19 o 
  10  10   0       63.16       63.62     35.89 o 
  11  10   0     1083.38     1033.00     71.11 o 
  -6  11   0      650.85      599.99     55.24 o 
  -5  11   0        1.27       12.26     34.93 o 
  -4  11   0     2016.31     1959.23     83.71 o 
  -3  11   0       25.78       21.79     29.27 o 
  -2  11   0      346.12      316.30     41.03 o 
  -1  11   0       81.02       72.63     30.55 o 
   0  11   0        7.15        4.14     26.79 o 
   1  11   0      236.79      209.43     34.30 o 
   2  11   0      246.91      271.75     55.65 o 
   3  11   0       34.60       43.85     21.22 o 
   4  11   0      365.14      360.62     25.76 o 
   5  11   0      225.16      298.40     34.33 o 
   6  11   0       31.94       60.73     28.14 o 
   7  11   0     3002.88     3077.01     99.54 o 
   8  11   0      185.59      163.08     36.24 o 
   9  11   0      185.82      185.16     38.87 o 
  10  11   0      231.87      170.85     41.03 o 
  -5  12   0      131.08      137.75     41.84 o 
  -4  12   0        2.02      -18.94     30.98 o 
  -3  12   0      126.24      169.48     39.32 o 
  -2  12   0      150.93      138.03     37.65 o 
  -1  12   0       85.18       51.94     32.23 o 
   0  12   0      106.62       58.78     32.62 o 
   1  12   0      109.96       84.66     34.33 o 
   2  12   0        8.64       -2.76     28.04 o 
   3  12   0      958.20     1104.63     61.93 o 
   4  12   0      519.81      470.99     43.11 o 
   5  12   0      517.67      421.52     58.02 o 
   6  12   0      651.82      724.64     73.41 o 
   7  12   0       33.05       43.81     31.68 o 
   8  12   0       80.24       74.58     34.20 o 
   9  12   0      448.26      453.75     50.89 o 
  -3  13   0      284.18      263.68     45.21 o 
  -2  13   0        0.48       24.47     35.05 o 
  -1  13   0        6.65      -16.58     31.82 o 
   0  13   0      140.11      161.02     38.49 o 
   1  13   0       54.97       62.90     33.90 o 
   2  13   0      936.10      883.04     60.66 o 
   3  13   0      411.39      438.72     41.98 o 
   4  13   0      378.21      350.73     41.76 o 
   5  13   0      323.52      281.80     55.65 o 
   6  13   0       34.39       -4.74     39.07 o 
   7  13   0       59.01       24.87     42.63 o 
   1  14   0      108.55       84.80     39.45 o 
   2  14   0       15.66       49.73     50.91 o 
   3  14   0       48.82       36.71     49.73 o 
   4  14   0      463.02      389.55     59.20 o 
  -3 -14   1        1.74       34.34     49.73 o 
  -2 -14   1       97.54      144.45     56.83 o 
  -7 -13   1       25.61       -7.10     41.44 o 
  -6 -13   1      477.47      531.64     68.67 o 
  -5 -13   1      385.14      310.22     56.83 o 
  -4 -13   1       28.16       45.20     28.98 o 
  -3 -13   1     1881.96     2086.85     80.05 o 
  -2 -13   1       26.57       26.05     47.36 o 
  -1 -13   1      584.99      458.23     68.67 o 
   0 -13   1        2.69       10.66     48.55 o 
   1 -13   1       11.64       34.34     49.73 o 
   2 -13   1       18.89       -4.74     49.73 o 
  -9 -12   1       50.57       45.18     34.56 o 
  -8 -12   1      400.37      339.29    105.38 o 
  -7 -12   1      275.23      228.05     49.14 o 
  -6 -12   1        5.91        9.13     26.28 o 
  -5 -12   1      670.92      655.27     68.08 o 
  -4 -12   1       89.37       49.73     28.32 o 
  -3 -12   1        0.54      -18.33     23.89 o 
  -2 -12   1      108.29      149.19     49.73 o 
  -1 -12   1     1009.86     1105.57     64.01 o 
   0 -12   1        0.69       50.73     32.62 o 
   1 -12   1      369.48      318.82     44.37 o 
   2 -12   1       55.56       -7.32     32.16 o 
   3 -12   1       54.38       49.18     35.97 o 
   4 -12   1        1.87      -33.15     47.36 o 
   5 -12   1     1175.46     1361.66    110.12 o 
 -10 -11   1       79.76       53.53     35.89 o 
  -9 -11   1       83.62      107.26     36.36 o 
  -8 -11   1      237.26      190.43     37.76 o 
  -7 -11   1      138.54      111.04     33.29 o 
  -6 -11   1      810.87      902.11     66.31 o 
  -5 -11   1      227.98      207.51     39.67 o 
  -4 -11   1        1.57      -18.67     18.67 o 
  -3 -11   1      280.71      249.37     26.20 o 
  -2 -11   1       64.73       90.65     24.31 o 
  -1 -11   1       55.77       70.58     33.15 o 
   0 -11   1      240.06      199.50     34.33 o 
   1 -11   1      641.96      560.08     47.30 o 
   2 -11   1      203.49      192.25     35.97 o 
   3 -11   1     1108.75     1077.80     70.45 o 
   4 -11   1       10.27       10.55     31.78 o 
   5 -11   1      105.99       31.77     55.06 o 
   6 -11   1        4.95       35.52     54.47 o 
 -11 -10   1        0.27      -25.23     34.20 o 
 -10 -10   1      155.81      155.94     38.87 o 
  -9 -10   1      261.07      214.41     39.95 o 
  -8 -10   1       58.69       57.43     30.98 o 
  -7 -10   1      100.53      108.78     29.64 o 
  -6 -10   1      433.55      401.82     38.76 o 
  -5 -10   1      237.87      220.80     24.92 o 
  -4 -10   1     1587.51     1679.91     50.72 o 
  -3 -10   1     1549.39     1605.95     42.71 o 
  -2 -10   1      116.97       76.42     17.42 o 
  -1 -10   1     2805.13     2884.60     59.78 o 
   0 -10   1      869.40      856.81     32.80 o 
   1 -10   1      141.44      150.61     30.98 o 
   2 -10   1       11.14       33.28     29.01 o 
   3 -10   1       17.94        0.00     25.95 o 
   4 -10   1       36.53       42.85     48.55 o 
   5 -10   1      444.36      352.85     62.75 o 
   6 -10   1       15.76      -13.49     21.76 o 
   7 -10   1      104.27       55.65     56.83 o 
 -12  -9   1      560.93      567.51     76.96 o 
 -11  -9   1      395.62      372.36     49.40 o 
 -10  -9   1     1244.75     1221.49     92.95 o 
  -9  -9   1        0.83       17.17     28.47 o 
  -8  -9   1     3197.08     3271.53    100.87 o 
  -7  -9   1      818.26      889.58     51.07 o 
  -6  -9   1      215.27      183.83     48.55 o 
  -5  -9   1     1431.09     1452.52     46.18 o 
  -4  -9   1     1161.91     1223.93     42.13 o 
  -3  -9   1        8.97       11.32     13.61 o 
  -2  -9   1      811.56      849.44     31.18 o 
  -1  -9   1      291.16      320.35     21.07 o 
   0  -9   1       12.63       17.25     13.36 o 
   1  -9   1      843.58      890.10     30.64 o 
   2  -9   1        2.41      -13.75     13.75 o 
   3  -9   1     1922.20     1917.62     73.68 o 
   4  -9   1       13.59       19.54     25.95 o 
   5  -9   1       85.10       79.59     30.55 o 
   6  -9   1      750.20      690.42     55.24 o 
   7  -9   1      497.85      620.44     79.33 o 
   8  -9   1      142.93       66.31     53.28 o 
   9  -9   1     1015.28     1076.30    101.83 o 
 -12  -8   1      784.29      825.88     66.14 o 
 -11  -8   1      602.03      556.98     54.40 o 
 -10  -8   1      265.87      275.95     52.10 o 
  -9  -8   1     2133.00     2140.29    114.26 o 
  -8  -8   1      160.79      262.52     34.68 o 
  -7  -8   1       66.33       17.51     23.40 o 
  -6  -8   1       20.95      -15.74     21.24 o 
  -5  -8   1      550.51      606.69     31.77 o 
  -4  -8   1      186.63      246.79     21.97 o 
  -3  -8   1     5705.14     6241.98     90.06 o 
  -2  -8   1     1062.46     1095.12     34.01 o 
  -1  -8   1      560.40      568.77     23.86 o 
   0  -8   1       42.15       32.75     11.77 o 
   1  -8   1      128.32      120.39     14.71 o 
   2  -8   1      578.83      540.56     30.25 o 
   3  -8   1      751.07      771.32     31.42 o 
   4  -8   1      358.60      365.17     27.87 o 
   5  -8   1     1933.44     1987.66     88.21 o 
   6  -8   1       98.57       58.50     29.71 o 
   7  -8   1      592.69      615.20     43.19 o 
   8  -8   1      393.41      372.11     49.21 o 
   9  -8   1       59.35       26.05     52.10 o 
 -13  -7   1        0.62       36.56     39.76 o 
 -12  -7   1       10.53       -4.97     35.58 o 
 -11  -7   1      109.08      155.68     42.63 o 
 -10  -7   1      986.20     1010.26     72.23 o 
  -9  -7   1      532.25      595.22     47.72 o 
  -8  -7   1      175.30      205.18     30.84 o 
  -7  -7   1      533.97      598.92     42.13 o 
  -6  -7   1      196.39      225.23     20.50 o 
  -5  -7   1     1997.48     2079.80     52.27 o 
  -4  -7   1     2952.53     3157.63     67.87 o 
  -3  -7   1      856.24      865.02     27.04 o 
  -2  -7   1      482.22      489.35     21.22 o 
  -1  -7   1      752.55      711.36     35.21 o 
   0  -7   1       82.77       61.23     11.98 o 
   1  -7   1     2641.94     2723.24     52.66 o 
   2  -7   1      440.71      435.51     20.39 o 
   3  -7   1      181.26      187.84     15.76 o 
   4  -7   1       42.09       22.20     15.15 o 
   5  -7   1      545.83      584.88     32.50 o 
   6  -7   1        4.29      -17.43     17.90 o 
   7  -7   1      748.10      767.94     36.54 o 
   8  -7   1      286.50      365.69     45.35 o 
   9  -7   1      204.51      136.93     41.29 o 
  10  -7   1      648.49      760.39     94.72 o 
 -13  -6   1       24.68       37.08     60.39 o 
 -12  -6   1       48.81       65.23     49.73 o 
 -11  -6   1       90.67       76.70     34.93 o 
 -10  -6   1      498.51      474.85     52.10 o 
  -9  -6   1       26.45       -8.87     22.92 o 
  -8  -6   1      224.80      219.51     31.38 o 
  -7  -6   1      142.71      181.80     27.20 o 
  -6  -6   1     1824.13     1803.13     45.63 o 
  -5  -6   1      831.56      826.53     33.20 o 
  -4  -6   1        0.36      -11.07     19.36 o 
  -3  -6   1     2221.00     2307.56     51.24 o 
  -2  -6   1      513.82      501.62     23.46 o 
  -1  -6   1       15.63       19.95      9.41 o 
   0  -6   1       39.91       34.02     20.17 o 
   1  -6   1     4403.95     4415.33     80.84 o 
   2  -6   1      360.85      365.09     19.38 o 
   3  -6   1     3281.04     3078.53     55.02 o 
   4  -6   1     1226.21     1145.31     45.59 o 
   5  -6   1      232.64      212.35     23.35 o 
   6  -6   1     1029.45     1035.15     38.97 o 
   7  -6   1       68.87       36.07     19.14 o 
   8  -6   1       22.94       13.19     22.80 o 
   9  -6   1      403.65      437.59     36.54 o 
  10  -6   1       28.27       52.10     56.83 o 
  11  -6   1       10.64       58.02     59.20 o 
 -13  -5   1       15.52       15.38     36.81 o 
 -12  -5   1     1669.48     1410.36    159.85 o 
 -11  -5   1      127.92       63.40     74.00 o 
 -10  -5   1     1288.96     1184.95     59.86 o 
  -9  -5   1      235.72      212.92     32.62 o 
  -8  -5   1     1190.86     1113.14     52.73 o 
  -7  -5   1      436.02      417.23     33.06 o 
  -6  -5   1       90.39       68.67     18.42 o 
  -5  -5   1     1112.64     1294.37    109.35 o 
  -4  -5   1     2007.69     1961.65     56.02 o 
  -3  -5   1      468.16      457.81     25.44 o 
  -2  -5   1       92.31       76.52     11.07 o 
  -1  -5   1     5855.19     6030.79    103.71 o 
   0  -5   1      259.33      259.00     14.80 o 
   1  -5   1       15.23       42.50      9.01 o 
   2  -5   1     1173.08     1284.11     52.61 o 
   3  -5   1     2387.89     2386.25     49.89 o 
   4  -5   1       17.45       11.68     12.27 o 
   5  -5   1     2276.71     2087.01     52.18 o 
   6  -5   1      111.60      108.55     27.52 o 
   7  -5   1      813.47      766.65     32.54 o 
   8  -5   1       32.41       22.17     21.36 o 
   9  -5   1       85.27       82.25     24.90 o 
  10  -5   1      164.01      181.02     42.63 o 
  11  -5   1      158.00      197.74     66.31 o 
  12  -5   1       99.11      107.75     65.12 o 
 -13  -4   1       11.69      -18.78     34.90 o 
 -12  -4   1       72.75        3.37     40.26 o 
 -11  -4   1      600.92      638.93     51.91 o 
 -10  -4   1      189.30      161.98     35.52 o 
  -9  -4   1       90.85       39.50     24.69 o 
  -8  -4   1       57.97        8.85     21.24 o 
  -7  -4   1     1859.79     1772.73     67.49 o 
  -6  -4   1      316.86      294.12     25.44 o 
  -5  -4   1    16172.47    16875.25    344.58 o 
  -4  -4   1     2579.06     2611.55     66.53 o 
  -3  -4   1     8327.66     8651.12    180.64 o 
  -2  -4   1      789.79      726.99     23.58 o 
  -1  -4   1     1663.64     1955.84     34.55 o 
   0  -4   1     2504.07     2576.30     50.00 o 
   1  -4   1    21335.32    23096.03    362.23 o 
   2  -4   1      455.85      461.66     18.15 o 
   3  -4   1     2435.16     2348.72     66.31 o 
   4  -4   1        5.44       -2.37     20.13 o 
   5  -4   1        1.65      -10.95     12.05 o 
   6  -4   1       53.18       38.51     13.75 o 
   7  -4   1     1024.46     1029.63     34.01 o 
   8  -4   1       17.74        1.13     18.98 o 
   9  -4   1      535.61      473.06     34.42 o 
  10  -4   1      413.45      466.65     46.53 o 
  11  -4   1      220.85      223.27     41.39 o 
  12  -4   1      903.23     1062.37     70.30 o 
 -13  -3   1        9.67       52.40     35.97 o 
 -12  -3   1      168.31      137.73     38.03 o 
 -11  -3   1      905.57      947.19     59.43 o 
 -10  -3   1      216.04      161.38     31.78 o 
  -9  -3   1     2345.69     2274.72     76.97 o 
  -8  -3   1     2585.54     2479.32     76.60 o 
  -7  -3   1     1114.94      997.89     44.74 o 
  -6  -3   1     1360.29     1280.26     46.42 o 
  -5  -3   1     2036.40     1831.79     69.27 o 
  -4  -3   1     2589.28     2662.31     66.08 o 
  -3  -3   1    17296.53    17635.65    352.05 o 
  -2  -3   1      135.42      123.59     11.34 o 
  -1  -3   1    10514.63    10974.45    180.62 o 
   0  -3   1     4192.96     4216.42     71.38 o 
   1  -3   1    17530.15    19688.63    307.94 o 
   2  -3   1      683.19      716.37     26.79 o 
   3  -3   1     2228.40     2141.74     54.34 o 
   4  -3   1       73.81       62.05     21.93 o 
   5  -3   1     3681.62     3582.30     72.33 o 
   6  -3   1        5.79      -10.06     10.06 o 
   7  -3   1      787.50      798.98     29.84 o 
   8  -3   1     3359.49     3589.47    102.28 o 
   9  -3   1        8.21       -2.69     28.95 o 
  10  -3   1     1875.15     1919.51     77.04 o 
  11  -3   1      223.86      260.15     52.69 o 
  12  -3   1        9.97       21.90     34.90 o 
 -13  -2   1      154.37      116.04     55.65 o 
 -12  -2   1      617.01      508.96     57.43 o 
 -11  -2   1      333.03      303.58     42.13 o 
 -10  -2   1     1169.56     1035.67     59.79 o 
  -9  -2   1      509.62      471.47     40.19 o 
  -8  -2   1     1566.40     1436.25     57.77 o 
  -7  -2   1      984.04      934.22     42.68 o 
  -6  -2   1      491.65      524.36     32.65 o 
  -5  -2   1     1401.71     1443.47     45.96 o 
  -4  -2   1      934.11      851.17     37.89 o 
  -3  -2   1    25653.59    26138.24    515.54 o 
  -2  -2   1        3.94        2.37      5.86 o 
  -1  -2   1     9998.24    10764.03    226.85 o 
   0  -2   1       25.47       14.36      4.98 o 
   1  -2   1    56518.07    60620.32    933.74 o 
   2  -2   1     1118.40     1130.22     24.72 o 
   3  -2   1      121.35      147.36     11.29 o 
   4  -2   1     2683.69     2491.68     50.96 o 
   5  -2   1     1264.85     1187.31     41.13 o 
   6  -2   1      617.18      514.14     24.82 o 
   7  -2   1      808.28      744.98     39.24 o 
   8  -2   1      104.81       92.47     44.99 o 
   9  -2   1      499.06      389.55     58.02 o 
  10  -2   1      468.21      534.01     68.67 o 
  11  -2   1        6.66        3.55     44.99 o 
  12  -2   1      351.47      470.07     75.78 o 
  13  -2   1       43.86       58.24     39.76 o 
 -13  -1   1       15.20       22.50     48.55 o 
 -11  -1   1      147.73      170.50     49.73 o 
 -10  -1   1        6.87      -25.53     25.53 o 
  -9  -1   1      114.68      127.35     43.81 o 
  -8  -1   1     1086.44      971.63     50.21 o 
  -7  -1   1      334.17      279.71     30.14 o 
  -6  -1   1     2684.82     2592.81     71.99 o 
  -5  -1   1     3326.68     2863.40     73.17 o 
  -4  -1   1        1.13        7.26     10.06 o 
  -3  -1   1      791.21      956.68     42.03 o 
  -2  -1   1      117.52      112.43     21.31 o 
  -1  -1   1      732.63      949.62     48.56 o 
   0  -1   1      176.66       93.44      6.11 o 
   1  -1   1     9993.47    10286.52    194.82 o 
   2  -1   1     1069.14     1016.16     27.97 o 
   3  -1   1      809.83     1253.49     76.37 o 
   4  -1   1      200.90      232.17     21.51 o 
   5  -1   1     1616.82     2031.97    183.53 o 
   6  -1   1     3110.50     3056.98     79.92 o 
   7  -1   1     1952.18     2091.52     61.87 o 
   8  -1   1      225.45      196.28     52.69 o 
   9  -1   1     1454.73     1377.05     86.44 o 
  10  -1   1       27.68       18.94     37.89 o 
  11  -1   1      337.08      377.71     61.57 o 
  12  -1   1     1704.08     1914.61    118.41 o 
  13  -1   1       19.60       14.21     50.91 o 
 -13   0   1        2.35        7.10     52.10 o 
 -12   0   1      965.24     1030.12     95.91 o 
 -11   0   1      695.07      674.91     75.78 o 
 -10   0   1      647.71      616.89     67.49 o 
  -9   0   1     1429.59     1250.36     82.88 o 
  -8   0   1      288.38      234.44     42.63 o 
  -7   0   1     4251.84     4172.18     69.77 o 
  -6   0   1     1078.29      882.20     26.32 o 
  -5   0   1     1072.44      995.61     27.69 o 
  -4   0   1     1435.15     1360.22     26.54 o 
  -3   0   1     1805.34     1932.05     36.40 o 
  -2   0   1       12.41        1.26      3.76 o 
  -1   0   1    27461.94    27400.25    788.10 o 
   1   0   1    13133.30    14409.18    281.40 o 
   2   0   1      404.08      440.82     17.76 o 
   3   0   1        2.85       20.13      9.47 o 
   4   0   1      124.31      142.60     14.63 o 
   5   0   1     7253.92     8355.88    178.19 o 
   6   0   1     5582.95     5865.05    106.65 o 
   7   0   1     2133.43     2221.00     52.12 o 
   8   0   1     5513.53     5425.92    104.77 o 
   9   0   1       32.66       33.64     26.13 o 
  10   0   1     1356.26     1321.40     88.80 o 
  11   0   1       83.17       67.49     43.81 o 
  12   0   1      112.33      142.09     52.10 o 
  13   0   1       94.07       72.23     54.47 o 
 -13   1   1      208.24      171.69     65.12 o 
 -12   1   1       35.39       80.52     52.10 o 
 -11   1   1      383.92      357.58     63.94 o 
 -10   1   1     2113.55     2300.61    121.96 o 
  -9   1   1      302.89      266.41     50.91 o 
  -8   1   1     3715.07     3859.55     79.02 o 
  -7   1   1      495.16      452.71     22.92 o 
  -6   1   1      184.62      213.64     27.51 o 
  -5   1   1      142.92      100.91     17.65 o 
  -4   1   1     1967.90     1937.04     41.15 o 
  -3   1   1     2169.63     2247.72     44.68 o 
  -2   1   1       51.58       50.18      7.08 o 
  -1   1   1        4.80        6.51      7.70 o 
   0   1   1        1.55        1.78      2.51 o 
   1   1   1    19470.01    25248.27    406.21 o 
   3   1   1    48652.48    55438.44   1571.24 o 
   4   1   1     3845.42     4074.32    132.61 o 
   6   1   1     2217.42      946.06     50.91 o 
   7   1   1     1137.57      702.14     49.73 o 
   8   1   1       10.34       -7.93     17.87 o 
   9   1   1      308.23      329.61     35.13 o 
  10   1   1       76.78       92.25     28.80 o 
  11   1   1      266.68      301.65     39.71 o 
  12   1   1      391.02      404.95     66.31 o 
  13   1   1       61.49       91.17     49.73 o 
 -13   2   1       47.91       89.99     61.57 o 
 -12   2   1      866.79      979.21     98.28 o 
 -11   2   1      109.50      113.67     52.10 o 
 -10   2   1       33.90       44.99     46.18 o 
  -9   2   1      340.82      410.87     59.20 o 
  -8   2   1     1120.53     1187.75     39.82 o 
  -7   2   1        9.76       -0.37     16.94 o 
  -6   2   1      133.12      142.44     37.76 o 
  -5   2   1     1321.75     1315.20     41.80 o 
  -4   2   1        7.27       -7.56      7.56 o 
  -3   2   1    11379.68    11713.78    239.45 o 
  -2   2   1      348.87      350.52     17.99 o 
  -1   2   1    55676.62    51971.76   6946.83 o 
   0   2   1      965.19     1061.28     51.51 o 
   1   2   1      370.44      468.64     13.58 o 
   2   2   1      157.70      193.14     18.29 o 
   3   2   1     1039.18      991.82     30.55 o 
   4   2   1     2060.53     2284.81     57.31 o 
   5   2   1    21541.68    23840.21    475.90 o 
   6   2   1      133.78      181.50     21.72 o 
   7   2   1        2.92       45.28     18.94 o 
   8   2   1      730.40      715.53     43.51 o 
   9   2   1      548.09      556.76     63.35 o 
  10   2   1       57.52        0.79     22.19 o 
  11   2   1      879.63      998.15     79.33 o 
  12   2   1      106.45       29.79     64.53 o 
  13   2   1      165.83       81.37     71.04 o 
  14   2   1      351.25      332.72     72.23 o 
 -12   3   1       89.42       81.70     59.20 o 
 -11   3   1        9.90       69.86     52.10 o 
 -10   3   1      111.40      120.77     49.73 o 
  -9   3   1      467.21      440.12     35.08 o 
  -8   3   1        1.11       -9.48     34.88 o 
  -7   3   1     4383.91     4630.95     94.98 o 
  -6   3   1      935.96      974.92     34.70 o 
  -5   3   1     3973.51     3884.17    101.19 o 
  -4   3   1        1.96       -9.60      9.60 o 
  -3   3   1      923.39      995.34     32.27 o 
  -2   3   1       38.48       31.22     15.17 o 
  -1   3   1      336.11      475.66     15.43 o 
   0   3   1      236.57      256.27      8.86 o 
   1   3   1       73.10      157.41     10.62 o 
   2   3   1      117.93      123.09     14.25 o 
   3   3   1      742.99      848.60     18.58 o 
   4   3   1     1666.07     1693.67     47.25 o 
   5   3   1    14754.25    16298.00    331.62 o 
   6   3   1      256.76      250.68     22.56 o 
   7   3   1     3574.52     3590.72     93.28 o 
   8   3   1     1019.10      902.51     46.89 o 
   9   3   1      121.03      127.25     26.79 o 
  10   3   1      672.17      718.41     50.15 o 
  11   3   1       98.12      154.00     33.49 o 
  12   3   1     2165.09     2020.68     88.80 o 
  13   3   1        0.98       37.89     35.16 o 
  14   3   1      421.33      440.05     75.19 o 
 -12   4   1       14.15       27.23     56.83 o 
 -11   4   1      313.70      360.18     45.48 o 
 -10   4   1      294.54      303.16     41.78 o 
  -9   4   1      715.47      704.98     44.47 o 
  -8   4   1      339.97      390.67     25.07 o 
  -7   4   1       85.94       48.88     22.63 o 
  -6   4   1        6.47       -2.33     23.58 o 
  -5   4   1     1624.17     1589.83     41.85 o 
  -4   4   1      502.19      474.07     43.36 o 
  -3   4   1      600.59      554.25     27.60 o 
  -2   4   1       89.08       87.80      9.53 o 
  -1   4   1     1625.51     1810.16     31.02 o 
   0   4   1      149.05      182.25     15.87 o 
   1   4   1     9867.58    12115.08    247.82 o 
   2   4   1      706.08      736.42     25.94 o 
   3   4   1     7657.27     8110.93    119.49 o 
   4   4   1     1088.36     1085.63     29.22 o 
   5   4   1      934.74     1120.24     40.55 o 
   6   4   1     2458.36     2528.68    109.52 o 
   7   4   1       52.79       24.87     16.68 o 
   8   4   1     2724.70     2734.72     82.04 o 
   9   4   1        2.76       11.99     23.01 o 
  10   4   1        6.10       29.92     24.95 o 
  11   4   1      342.86      314.33     42.23 o 
  12   4   1      540.25      553.70     53.51 o 
  13   4   1      160.87      122.14     64.53 o 
 -12   5   1      252.42      277.07     73.41 o 
 -11   5   1      173.41      189.45     65.12 o 
 -10   5   1      957.89     1118.93    104.20 o 
  -9   5   1       98.05       93.87     20.91 o 
  -8   5   1       90.54      127.33     20.51 o 
  -7   5   1      621.38      599.98     29.16 o 
  -6   5   1      339.23      361.76     47.31 o 
  -5   5   1     1239.27     1253.82     37.97 o 
  -4   5   1      950.06      910.93     30.48 o 
  -3   5   1    10872.40    11494.71    602.68 o 
  -2   5   1      395.92      345.40     13.95 o 
  -1   5   1    12386.35    13177.09    184.33 o 
   0   5   1      476.38      470.47     15.15 o 
   1   5   1      947.45      910.58     33.46 o 
   2   5   1      259.98      236.91     15.82 o 
   3   5   1      853.69     1107.88     26.24 o 
   4   5   1      992.53      973.25     61.18 o 
   5   5   1      138.85      162.56     11.62 o 
   6   5   1       33.01      133.80     28.42 o 
   7   5   1      596.46      622.88     50.32 o 
   8   5   1       65.34      146.82     34.34 o 
   9   5   1       46.40       82.50     24.60 o 
  10   5   1     1276.67     1255.71     60.66 o 
  11   5   1       38.65       47.57     30.48 o 
  12   5   1       17.33       -5.23     31.39 o 
  13   5   1       31.44       26.65     35.52 o 
 -11   6   1      120.86      130.25     65.12 o 
 -10   6   1      439.85      440.47     79.33 o 
  -9   6   1       83.61       89.88     26.89 o 
  -8   6   1     1453.79     1460.65     64.64 o 
  -7   6   1     5032.46     4833.92     89.12 o 
  -6   6   1      866.26      822.61     43.61 o 
  -5   6   1     4609.81     4753.58    117.96 o 
  -4   6   1      587.54      554.52     26.56 o 
  -3   6   1     3506.04     3482.96    102.55 o 
  -2   6   1     1386.73     1343.48     29.08 o 
  -1   6   1       15.66        8.59      7.59 o 
   0   6   1       27.29       14.79     14.18 o 
   1   6   1       47.20       29.49      9.47 o 
   2   6   1      198.73      222.23     40.94 o 
   3   6   1     2448.91     2730.00     58.28 o 
   4   6   1     1440.76     1732.03    115.21 o 
   5   6   1       79.39      140.39     31.96 o 
   6   6   1      519.80      448.63     24.44 o 
   7   6   1      435.02      449.02     35.16 o 
   8   6   1      700.53      559.12     41.03 o 
   9   6   1     1967.51     1885.99    111.30 o 
  10   6   1      900.26      874.75     52.28 o 
  11   6   1     1263.04     1142.61     61.94 o 
  12   6   1     1051.74     1028.58     67.76 o 
  13   6   1       30.02       82.06     46.18 o 
 -10   7   1      230.90      172.87     68.67 o 
  -9   7   1     2481.90     2540.14     77.77 o 
  -8   7   1      119.00      123.35     29.09 o 
  -7   7   1      963.60      940.35     47.34 o 
  -6   7   1     1880.10     1880.34     70.74 o 
  -5   7   1       80.85       32.90     37.30 o 
  -4   7   1       26.61       32.59     12.98 o 
  -3   7   1     3766.19     3871.11    109.52 o 
  -2   7   1        1.45       16.72     15.38 o 
  -1   7   1      682.12      675.13     21.56 o 
   0   7   1      313.93      342.24     26.15 o 
   1   7   1       78.48       62.47     12.64 o 
   2   7   1     2114.04     2211.34     71.04 o 
   3   7   1     3692.69     3983.52     81.09 o 
   4   7   1      673.56      746.71     26.20 o 
   5   7   1     4505.75     4739.33     79.78 o 
   6   7   1     1117.29     1125.21     30.65 o 
   7   7   1     2019.86     2053.96     69.07 o 
   8   7   1     2450.85     2475.96     80.71 o 
   9   7   1       25.71       47.40     26.64 o 
  10   7   1      287.67      310.59     68.67 o 
  11   7   1      260.14      215.26     38.51 o 
  12   7   1        4.49       27.25     33.90 o 
  13   7   1       86.68       97.61     39.95 o 
 -10   8   1      462.76      569.78     47.67 o 
  -9   8   1        9.61       16.50     30.35 o 
  -8   8   1      200.28      215.28     34.35 o 
  -7   8   1      208.72      155.01     35.58 o 
  -6   8   1      309.09      321.16     68.08 o 
  -5   8   1       22.52        1.10     22.56 o 
  -4   8   1       53.31       90.62     24.95 o 
  -3   8   1     1377.35     1402.58     75.78 o 
  -2   8   1       35.33       24.86     11.21 o 
  -1   8   1     2172.87     2189.86     43.33 o 
   0   8   1     1156.72     1193.62     30.27 o 
   1   8   1     8879.20     9106.21    158.06 o 
   2   8   1       12.58       16.75     13.41 o 
   3   8   1     6462.08     7178.02    164.09 o 
   4   8   1     3491.90     3692.96     67.74 o 
   5   8   1      108.37      105.39     15.72 o 
   6   8   1      431.23      450.73     35.82 o 
   7   8   1       66.55       48.15     23.59 o 
   8   8   1      734.83      701.36     48.54 o 
   9   8   1      110.14      103.14     30.11 o 
  10   8   1      832.84      825.23     58.59 o 
  11   8   1      132.80      108.79     43.22 o 
  12   8   1      306.69      288.73     56.83 o 
  -9   9   1       16.20       23.87     33.41 o 
  -8   9   1        4.19       37.51     33.96 o 
  -7   9   1      113.54      103.01     36.00 o 
  -6   9   1        8.21      -23.45     27.81 o 
  -5   9   1     1506.35      872.65     69.86 o 
  -4   9   1      519.19      479.51     75.19 o 
  -3   9   1     3821.10     3799.83    109.26 o 
  -2   9   1      993.26     1011.52     51.89 o 
  -1   9   1      606.53      598.26     48.55 o 
   0   9   1      474.13      466.00     21.96 o 
   1   9   1       42.91       19.17     21.26 o 
   2   9   1      495.04      541.52     42.88 o 
   3   9   1     1477.02     1463.66     68.67 o 
   4   9   1      445.54      498.34     25.81 o 
   5   9   1       36.18      -10.25     15.89 o 
   6   9   1     1486.74     1620.77    175.83 o 
   7   9   1     1178.48     1268.10     59.43 o 
   8   9   1     2406.26     2387.10     83.28 o 
   9   9   1     1606.95     1565.04    107.75 o 
  10   9   1      230.23      191.03     37.19 o 
  11   9   1       59.40       36.11     34.33 o 
  12   9   1      218.43      228.10     68.08 o 
  -8  10   1       21.13       83.94     34.52 o 
  -7  10   1      607.74      674.17    147.41 o 
  -6  10   1       46.73       64.16     32.71 o 
  -5  10   1     1085.39     1114.97     64.01 o 
  -4  10   1       32.41       48.55     29.30 o 
  -3  10   1       73.03       77.56     28.47 o 
  -2  10   1      333.63      407.25     39.35 o 
  -1  10   1      140.29      110.77     28.04 o 
   0  10   1       69.29      150.13     29.30 o 
   1  10   1      383.87      347.53     36.84 o 
   2  10   1      754.81      697.35     34.30 o 
   3  10   1      864.29      807.08     36.85 o 
   4  10   1       11.30      -17.28     17.28 o 
   5  10   1     2744.29     3042.52     63.74 o 
   6  10   1      123.37       95.91     29.27 o 
   7  10   1      735.64      733.20     52.20 o 
   8  10   1     1241.49     1145.99     61.94 o 
   9  10   1        1.28       27.56     38.48 o 
  10  10   1      647.70      678.67     56.40 o 
  11  10   1        0.22       22.23     34.38 o 
  -6  11   1      321.26      298.64     44.16 o 
  -5  11   1      576.79      497.23     49.81 o 
  -4  11   1        3.45       80.41     33.06 o 
  -3  11   1      290.05      240.50     37.65 o 
  -2  11   1       66.68       52.74     29.27 o 
  -1  11   1      753.59      530.44     44.37 o 
   0  11   1        1.83      -23.12     23.76 o 
   1  11   1     2233.02     2351.06    187.08 o 
   2  11   1      736.63      681.51     47.30 o 
   3  11   1     1956.72     2089.88     76.60 o 
   4  11   1       13.99       18.69     16.74 o 
   5  11   1      626.88      572.75     35.07 o 
   6  11   1      470.02      494.58     44.51 o 
   7  11   1        4.03      104.88     78.74 o 
   8  11   1       32.12      -18.23     29.16 o 
   9  11   1        3.59       -2.26     30.84 o 
  10  11   1        4.55       -4.48     34.05 o 
  -5  12   1       34.12      -32.06     34.34 o 
  -4  12   1       36.16       58.82     34.74 o 
  -3  12   1     2066.97     2147.97     88.26 o 
  -2  12   1       49.47        5.57     31.39 o 
  -1  12   1     1090.28     1149.11     75.19 o 
   0  12   1      288.66      219.85     46.77 o 
   1  12   1        5.49      -27.59     27.59 o 
   2  12   1       65.38       65.48     30.48 o 
   3  12   1       21.23       31.43     29.27 o 
   4  12   1       42.53       20.68     22.41 o 
   5  12   1       45.69       76.96     41.44 o 
   6  12   1       79.96       99.46     42.63 o 
   7  12   1       52.67       75.63     33.36 o 
   8  12   1      379.69      342.40     44.37 o 
   9  12   1        0.45       81.43     36.72 o 
  -3  13   1       74.82       69.30     36.41 o 
  -2  13   1      104.77       83.62     36.36 o 
  -1  13   1      242.73      262.79     79.92 o 
   0  13   1      286.85      274.70     56.83 o 
   1  13   1       94.89       91.76     34.33 o 
   2  13   1      223.50      258.19     39.76 o 
   3  13   1       27.17       50.64     32.23 o 
   4  13   1       18.82       20.51     24.47 o 
   5  13   1      207.33      187.08     50.91 o 
   6  13   1      535.42      516.25     66.31 o 
   7  13   1      393.60      303.12     60.39 o 
   0  14   1       63.40      107.02     39.32 o 
   1  14   1     1036.00     1046.24     70.45 o 
   2  14   1      208.38      204.96     41.84 o 
   3  14   1      746.52      728.63     61.57 o 
   4  14   1        5.81      -25.06     41.44 o 
   5  14   1      237.82      175.24     52.10 o 
  -4 -13   2       44.19       52.10     44.99 o 
  -3 -13   2      476.00      547.03     73.41 o 
  -2 -13   2        8.50        5.92     48.55 o 
  -1 -13   2      127.08      130.25     55.65 o 
   0 -13   2      543.21      461.78     72.23 o 
   1 -13   2       89.49      -35.52     48.55 o 
   2 -13   2      495.03      440.47     75.78 o 
  -8 -12   2        6.40        4.18     56.83 o 
  -7 -12   2      563.78      602.69     41.60 o 
  -6 -12   2       25.27      -13.62     34.93 o 
  -5 -12   2      743.07      815.74     51.05 o 
  -4 -12   2      413.55      396.16     32.69 o 
  -3 -12   2       18.15       10.96     25.59 o 
  -2 -12   2     2089.81     2218.91    121.96 o 
  -1 -12   2      135.11      110.12     49.73 o 
   0 -12   2     2475.27     2514.92    132.61 o 
   1 -12   2       48.78       76.96     47.36 o 
   2 -12   2      409.10      395.47     67.49 o 
   3 -12   2       14.25      -17.76     46.18 o 
   4 -12   2       67.57      140.90     59.20 o 
 -10 -11   2       37.89       67.56     38.09 o 
  -9 -11   2      544.48      546.39     52.73 o 
  -8 -11   2      222.31      231.53     47.36 o 
  -7 -11   2      309.04      368.20     42.27 o 
  -6 -11   2      687.54      744.73     41.42 o 
  -5 -11   2       70.38       50.69     25.91 o 
  -4 -11   2     1400.68     1478.39     50.58 o 
  -3 -11   2      443.32      485.39     32.03 o 
  -2 -11   2      320.50      311.36     24.42 o 
  -1 -11   2        0.67       -4.97     19.49 o 
   0 -11   2       73.27      126.69     47.36 o 
   1 -11   2        1.26       29.60     41.44 o 
   2 -11   2      593.57      673.72     74.60 o 
   3 -11   2      396.72      420.34     68.67 o 
   4 -11   2      115.17      121.96     54.47 o 
   5 -11   2      102.80      129.06     56.83 o 
   6 -11   2      297.33      349.29     73.41 o 
 -11 -10   2       24.32       34.10     37.19 o 
 -10 -10   2      381.43      282.64     43.95 o 
  -9 -10   2        0.90      -12.48     29.16 o 
  -8 -10   2      942.00      887.13     80.52 o 
  -7 -10   2       24.41        5.75     25.79 o 
  -6 -10   2        0.31      -21.87     21.87 o 
  -5 -10   2        2.87       -4.48     15.26 o 
  -4 -10   2       40.39       45.54     18.82 o 
  -3 -10   2       32.21       -6.73     16.93 o 
  -2 -10   2      931.48      919.66     39.60 o 
  -1 -10   2       57.34       75.33     19.25 o 
   0 -10   2        4.61       -3.91     17.06 o 
   1 -10   2       18.93       27.39     18.60 o 
   2 -10   2     1470.81     1706.22    101.83 o 
   3 -10   2       26.59       26.05     39.07 o 
   4 -10   2     1897.74     2035.38    116.04 o 
   5 -10   2       12.53       17.76     48.55 o 
   7 -10   2       89.80      145.64     61.57 o 
 -11  -9   2       82.52       97.19     40.16 o 
 -10  -9   2      134.82      109.97     36.81 o 
  -9  -9   2      541.25      573.36     53.87 o 
  -8  -9   2       75.89       63.07     47.95 o 
  -7  -9   2       58.94       54.82     26.36 o 
  -6  -9   2        5.69       21.95     22.42 o 
  -5  -9   2       40.16        6.74     16.46 o 
  -4  -9   2      132.48      153.83     17.84 o 
  -3  -9   2      360.04      339.35     22.26 o 
  -2  -9   2     2685.06     2796.78     65.09 o 
  -1  -9   2      429.78      390.06     26.99 o 
   0  -9   2     3444.28     3495.68     66.43 o 
   1  -9   2       16.42      -14.32     14.32 o 
   2  -9   2     1335.76     1292.90     37.55 o 
   3  -9   2       52.06       35.35     16.19 o 
   4  -9   2       18.57       -8.29     36.71 o 
   5  -9   2       31.02       27.23     42.63 o 
   6  -9   2      128.90      138.53     52.10 o 
   7  -9   2        5.35       27.23     50.91 o 
   8  -9   2       48.06        0.00     55.65 o 
 -12  -8   2      335.53      242.40     45.19 o 
 -11  -8   2       13.55        6.31     33.46 o 
 -10  -8   2       65.21       20.72     32.56 o 
  -9  -8   2     1035.99     1099.70     61.57 o 
  -8  -8   2       37.45       69.18     27.59 o 
  -7  -8   2        8.20        3.42     23.01 o 
  -6  -8   2     1307.34     1405.30     57.75 o 
  -5  -8   2     1620.86     1599.07     46.90 o 
  -4  -8   2     5729.81     6092.88    142.15 o 
  -3  -8   2       63.12       35.05     23.93 o 
  -2  -8   2     2459.11     2526.29     70.19 o 
  -1  -8   2      166.66      151.87     21.04 o 
   0  -8   2       78.76       66.98     15.63 o 
   1  -8   2      509.87      541.92     27.98 o 
   2  -8   2      167.77      169.30     19.12 o 
   3  -8   2      129.99      139.64     17.45 o 
   4  -8   2      351.96      294.13     26.93 o 
   5  -8   2        0.94        1.27     15.38 o 
   6  -8   2       22.97      -11.70     22.32 o 
   7  -8   2      666.20      616.89     74.60 o 
   8  -8   2       86.31      106.56     55.65 o 
   9  -8   2      169.73      254.57     66.31 o 
 -12  -7   2      105.09      172.66     42.23 o 
 -11  -7   2     1340.10     1279.57    189.45 o 
 -10  -7   2      828.80      711.64     55.24 o 
  -9  -7   2      538.04      542.47     46.03 o 
  -8  -7   2     1689.62     1707.88     66.96 o 
  -7  -7   2      821.67      841.30     90.58 o 
  -6  -7   2     6229.68     6495.67    123.08 o 
  -5  -7   2     3860.50     3949.89    214.91 o 
  -4  -7   2        1.84      -15.47     15.47 o 
  -3  -7   2      300.90      314.12     21.90 o 
  -2  -7   2      422.98      399.91     21.68 o 
  -1  -7   2        0.54      -10.97     10.97 o 
   0  -7   2      357.03      334.83     25.18 o 
   1  -7   2      231.87      214.39     18.23 o 
   2  -7   2      898.95      864.76     31.29 o 
   3  -7   2      156.21      135.66     22.92 o 
   4  -7   2     1627.69     1503.98     46.45 o 
   5  -7   2      432.45      385.79     28.67 o 
   6  -7   2      747.38      757.46     39.68 o 
   7  -7   2      157.39       85.12     38.48 o 
   8  -7   2     1497.64     1616.90     91.38 o 
   9  -7   2      140.69      137.35     56.83 o 
  10  -7   2       67.92      107.75     55.65 o 
 -13  -6   2      346.26      341.70     50.65 o 
 -12  -6   2      681.41      627.08    101.24 o 
 -11  -6   2       49.26        1.64     32.62 o 
 -10  -6   2      444.60      361.57     41.84 o 
  -9  -6   2      160.93      191.71     33.06 o 
  -8  -6   2      379.79      353.41     36.41 o 
  -7  -6   2      166.61      192.07     28.04 o 
  -6  -6   2     3243.11     3267.54     88.74 o 
  -5  -6   2       39.02       51.59     17.52 o 
  -4  -6   2     4142.59     4395.82    104.95 o 
  -3  -6   2     4155.20     4168.47     80.60 o 
  -2  -6   2     1148.42     1205.52     28.89 o 
  -1  -6   2        2.57      -11.63     11.63 o 
   0  -6   2     4639.65     4363.28     81.07 o 
   1  -6   2      120.32      112.68     17.54 o 
   2  -6   2     5278.04     5200.57     94.48 o 
   3  -6   2      207.74      215.91     20.00 o 
   4  -6   2     1438.83     1406.75     51.51 o 
   5  -6   2      350.26      366.06     79.92 o 
   6  -6   2      383.95      365.94     28.91 o 
   7  -6   2        2.24      -19.81     19.81 o 
   8  -6   2      169.51      165.64     31.79 o 
   9  -6   2      150.84      170.71     29.76 o 
  10  -6   2       48.72        5.92     52.10 o 
 -13  -5   2      248.70      199.67     62.75 o 
 -12  -5   2       49.57       34.93     35.16 o 
 -11  -5   2      285.36      206.42     39.76 o 
 -10  -5   2      197.66       93.87     40.85 o 
  -9  -5   2      344.95      335.43     37.65 o 
  -8  -5   2      859.03      813.51     47.25 o 
  -7  -5   2     1909.01     1976.24     66.08 o 
  -6  -5   2     1841.71     1704.96     58.61 o 
  -5  -5   2     3027.68     3020.73     78.65 o 
  -4  -5   2    10892.33    10989.22    229.18 o 
  -3  -5   2     1014.55     1004.44     30.16 o 
  -2  -5   2     3358.98     3171.12     61.90 o 
  -1  -5   2      177.17      166.85     24.87 o 
   0  -5   2     1130.32     1297.16     32.87 o 
   1  -5   2       85.01       57.34     26.05 o 
   2  -5   2     9609.45    10270.30    170.17 o 
   3  -5   2     1343.00     1435.25     37.11 o 
   4  -5   2     1466.40     1415.31     48.72 o 
   5  -5   2      490.84      525.63     28.84 o 
   6  -5   2      168.70      144.00     26.74 o 
   7  -5   2      950.16      915.83     40.38 o 
   8  -5   2      113.89       85.85     24.48 o 
   9  -5   2     1028.11     1238.17     50.93 o 
  10  -5   2      657.71      668.11     53.61 o 
  11  -5   2       30.26       16.54     37.30 o 
 -13  -4   2       34.55       16.66     35.52 o 
 -12  -4   2       12.23      -31.39     31.39 o 
 -11  -4   2     2200.12     2150.55     91.76 o 
 -10  -4   2      117.89       87.16     30.11 o 
  -9  -4   2      670.09      671.34     47.30 o 
  -8  -4   2     1153.68      959.05     49.81 o 
  -7  -4   2      261.41      227.66     62.75 o 
  -6  -4   2      411.20      353.42     28.47 o 
  -5  -4   2       53.59       58.98     15.98 o 
  -4  -4   2     1377.45     1904.49     69.27 o 
  -3  -4   2       99.36      111.51     11.66 o 
  -2  -4   2      350.30      588.06     20.60 o 
  -1  -4   2      244.80      269.19     14.26 o 
   0  -4   2     8962.04     9914.32    194.43 o 
   1  -4   2      577.00      526.68     28.69 o 
   2  -4   2     1013.72     1073.38     36.13 o 
   3  -4   2     2422.24     2198.32     77.48 o 
   4  -4   2     2007.14     1973.71     56.77 o 
   5  -4   2     1896.66     1803.85     97.68 o 
   6  -4   2     4859.26     4681.74    115.31 o 
   7  -4   2      373.76      379.29     27.84 o 
   8  -4   2     1565.74     1476.77     49.56 o 
   9  -4   2      333.76      313.40     30.90 o 
  10  -4   2       19.41       42.02     33.15 o 
  11  -4   2      211.92      229.97     41.76 o 
  12  -4   2       31.80       31.11     36.81 o 
 -13  -3   2     1188.86     1161.21     71.95 o 
 -12  -3   2       70.00       24.79     33.46 o 
 -11  -3   2       19.57      -29.30     29.30 o 
 -10  -3   2      702.04      737.70    108.93 o 
  -9  -3   2     1674.82     1620.24     65.31 o 
  -8  -3   2      339.90      328.05     33.49 o 
  -7  -3   2      308.01      315.88     29.71 o 
  -6  -3   2      679.57      696.87     36.00 o 
  -5  -3   2     1658.06     1739.11     52.20 o 
  -4  -3   2      643.03      533.98     26.28 o 
  -3  -3   2      291.85      304.78     17.99 o 
  -2  -3   2     7248.28     7870.22    131.60 o 
  -1  -3   2       14.60        9.08      5.47 o 
   0  -3   2     1886.67     1783.58     43.06 o 
   1  -3   2     1231.25     1213.29     33.00 o 
   2  -3   2     5312.06     5307.37    108.69 o 
   3  -3   2      781.55      653.05     56.24 o 
   4  -3   2     7231.78     6945.33    150.59 o 
   5  -3   2      454.75      436.01     28.43 o 
   6  -3   2        3.74      -17.03     17.03 o 
   7  -3   2      552.78      596.48     74.00 o 
   8  -3   2      627.89      609.52     33.92 o 
   9  -3   2       34.73       35.80     21.58 o 
  10  -3   2       54.07       65.01     31.39 o 
  11  -3   2      304.60      306.09     43.95 o 
  12  -3   2       12.03       -1.06     34.68 o 
 -13  -2   2      235.12      208.39     62.75 o 
 -12  -2   2      313.74      357.58     66.31 o 
 -11  -2   2     1525.81     1411.42     68.23 o 
 -10  -2   2       40.81       11.88     27.12 o 
  -9  -2   2       57.94       43.25     35.52 o 
  -8  -2   2     1167.43     1051.81     73.41 o 
  -7  -2   2     1928.68     1786.02     61.05 o 
  -6  -2   2     4129.36     3968.28     99.15 o 
  -5  -2   2       90.05       36.02     24.27 o 
  -4  -2   2       47.08       52.29     12.12 o 
  -3  -2   2       40.22       23.68     10.66 o 
  -2  -2   2     2864.54     2844.08     52.11 o 
  -1  -2   2     1626.95     1492.43     29.25 o 
   0  -2   2   110342.91   116804.30   2165.75 o 
   1  -2   2      250.05      255.56     14.23 o 
   2  -2   2    25963.02    27900.10    598.54 o 
   3  -2   2     2273.84     2217.54     54.84 o 
   4  -2   2     1066.33     1097.68     36.81 o 
   5  -2   2     1033.03     1016.43     38.40 o 
   6  -2   2     2181.87     2195.66    140.90 o 
   7  -2   2     1603.50     1585.49     56.47 o 
   8  -2   2      299.47      302.77     25.26 o 
   9  -2   2     1357.35     1456.76     48.62 o 
  10  -2   2       12.37      -23.86     27.96 o 
  11  -2   2     1184.19     1233.96     65.40 o 
  12  -2   2        4.27       -5.40     34.30 o 
  13  -2   2       60.85       83.46     40.60 o 
 -13  -1   2        4.69        5.92     49.73 o 
 -12  -1   2      132.06       59.20     50.91 o 
 -11  -1   2      873.38      975.66     87.62 o 
 -10  -1   2        5.35      -21.31     36.71 o 
  -9  -1   2     1834.92     1775.13     68.64 o 
  -8  -1   2        0.80      -25.46     25.46 o 
  -7  -1   2      541.69      560.92     38.51 o 
  -6  -1   2     5734.68     5272.55    124.67 o 
  -5  -1   2       61.23       82.34      8.92 o 
  -4  -1   2     2363.58     1916.69     40.86 o 
  -3  -1   2      286.25      321.83     24.89 o 
  -2  -1   2       53.91       92.89     10.20 o 
  -1  -1   2      892.12      806.45     18.17 o 
   0  -1   2    18127.48    18305.51    342.45 o 
   1  -1   2       80.90       91.07      7.23 o 
   2  -1   2     3396.27     3277.47     49.09 o 
   3  -1   2       13.99        7.30      7.27 o 
   4  -1   2     1248.20     1250.25     38.51 o 
   5  -1   2      367.71      408.99     26.75 o 
   6  -1   2     1603.25     1834.21     67.49 o 
   7  -1   2     2093.28     2031.83     65.29 o 
   8  -1   2     2761.64     2737.68    138.53 o 
   9  -1   2      718.12      708.06     66.31 o 
  10  -1   2      143.65       98.28     43.81 o 
  11  -1   2       68.58       16.58     42.63 o 
  12  -1   2      227.03      264.04     61.57 o 
  13  -1   2      199.65      249.83     63.94 o 
 -13   0   2      398.65      485.46     80.52 o 
 -12   0   2       81.98       82.88     53.28 o 
 -11   0   2      421.53      362.32     60.39 o 
 -10   0   2      547.36      582.55     69.86 o 
  -9   0   2       12.68       23.68     35.52 o 
  -8   0   2     3828.81     3746.34    149.19 o 
  -7   0   2     1008.05      948.37     41.01 o 
  -6   0   2      177.50      170.03     13.13 o 
  -5   0   2      321.66      433.81     21.19 o 
  -4   0   2     8023.92     8024.82    118.57 o 
  -3   0   2       13.18       10.74      5.71 o 
  -2   0   2       44.62       44.00      8.25 o 
  -1   0   2       38.80       44.99      8.29 o 
   0   0   2     8010.01     7428.11    502.04 o 
   1   0   2      391.13      385.29     12.95 o 
   2   0   2    21315.48    22866.10    363.16 o 
   3   0   2     4272.68     4359.92     93.28 o 
   4   0   2     4937.24     5152.85    112.11 o 
   5   0   2      956.76      973.44     47.36 o 
   6   0   2     1023.60      963.42     40.16 o 
   7   0   2      135.94      162.31     24.24 o 
   8   0   2      309.97      330.98     24.13 o 
   9   0   2     1577.96     1638.79     65.69 o 
  10   0   2      414.55      375.38     60.98 o 
  11   0   2       28.48       31.97     43.81 o 
  12   0   2      260.00      187.08     54.47 o 
  13   0   2      797.63      813.44     87.62 o 
 -12   1   2       28.98       91.17     53.28 o 
 -11   1   2       31.28       18.94     46.18 o 
 -10   1   2       35.42       31.97     42.63 o 
  -9   1   2      662.33      777.92     74.60 o 
  -8   1   2     2652.77     2619.66     59.53 o 
  -7   1   2      707.51      557.35     82.53 o 
  -6   1   2     2553.93     2396.36     52.66 o 
  -5   1   2      867.13      934.77     27.87 o 
  -4   1   2       11.53        6.81      7.15 o 
  -3   1   2     1432.84     1418.64     42.11 o 
  -2   1   2     8616.52     8926.38    219.05 o 
  -1   1   2        0.39       -0.37      3.83 o 
   0   1   2     8614.15     9459.99    129.44 o 
   1   1   2       64.34       83.01      7.70 o 
   2   1   2     1939.67     2219.30     50.15 o 
   3   1   2      145.61      168.21     12.56 o 
   4   1   2      123.99      125.69     13.40 o 
   5   1   2     3000.97     3234.24     78.65 o 
   6   1   2     1488.24     1852.03     55.67 o 
   7   1   2      250.31      316.88     60.98 o 
   8   1   2      235.10      222.42     28.43 o 
   9   1   2      896.72      834.64     48.14 o 
  10   1   2       10.78       17.15     25.91 o 
  11   1   2     3441.45     3499.40    108.00 o 
  12   1   2      109.88        7.70     97.68 o 
  13   1   2      817.85      864.36     89.99 o 
 -13   2   2      281.23      255.75     72.23 o 
 -12   2   2      274.27      228.52     65.12 o 
 -11   2   2        0.57       28.42     49.73 o 
 -10   2   2      395.54      429.81     66.31 o 
  -9   2   2      728.36      882.12     81.70 o 
  -8   2   2      258.91      228.49     20.73 o 
  -7   2   2     2415.51     2378.69     57.05 o 
  -6   2   2     3391.13     3659.04     75.09 o 
  -5   2   2     1016.95      893.71     32.59 o 
  -4   2   2     4791.38     4753.89    106.75 o 
  -3   2   2        1.38       10.12      8.25 o 
  -2   2   2     5679.56     6304.91    133.54 o 
  -1   2   2      499.02      400.52     63.94 o 
   0   2   2        6.00       11.72      7.92 o 
   1   2   2      135.44      168.93      9.52 o 
   2   2   2      657.53      800.91     20.00 o 
   3   2   2      716.08      725.95     23.59 o 
   4   2   2    14112.41    16912.65    340.90 o 
   5   2   2    10034.96     9330.55    835.94 o 
   6   2   2     1192.71     1201.38    119.00 o 
   7   2   2     6921.03     6523.47    148.92 o 
   8   2   2       33.26        4.97     18.82 o 
   9   2   2      294.11      347.05     34.68 o 
  10   2   2      210.92      207.47     33.46 o 
  11   2   2      483.63      499.21    117.22 o 
  12   2   2       96.23       89.41     50.32 o 
  13   2   2      579.60      629.44     56.91 o 
 -12   3   2      101.69      166.95     62.75 o 
 -11   3   2     1183.47     1372.31    108.93 o 
 -10   3   2       25.32       59.20     52.10 o 
  -9   3   2     1409.37     1433.61     88.21 o 
  -8   3   2     1908.54     1916.59     54.67 o 
  -7   3   2      399.37      373.57     25.63 o 
  -6   3   2       10.52      -14.83     14.83 o 
  -5   3   2     3162.93     3151.66     67.55 o 
  -4   3   2     1085.59     1251.09     44.99 o 
  -3   3   2       85.53       61.76     12.96 o 
  -2   3   2     2589.12     2625.04     92.36 o 
  -1   3   2      123.01      135.70     13.40 o 
   0   3   2     3124.05     3221.35    100.64 o 
   1   3   2      454.33      475.29     20.50 o 
   2   3   2     7570.39     9334.53    157.17 o 
   3   3   2     3991.47     4297.02     66.36 o 
   4   3   2     5755.31     6626.96    113.99 o 
   5   3   2     1214.03     1465.66     46.33 o 
   6   3   2     4699.40     4997.57    116.69 o 
   7   3   2      139.75      139.35     21.34 o 
   8   3   2     2915.41     2099.32     92.36 o 
   9   3   2      448.28      496.12     55.65 o 
  10   3   2       24.36       18.62     15.02 o 
  11   3   2       10.69       -2.63     15.19 o 
  12   3   2      191.97      139.13    147.41 o 
  13   3   2      746.11      613.21     56.02 o 
  14   3   2        6.35       36.11     39.35 o 
 -12   4   2      390.65      525.72     86.44 o 
 -11   4   2      417.75      410.87     78.15 o 
 -10   4   2        2.32       -8.29     47.36 o 
  -9   4   2     1733.72     1846.41     57.10 o 
  -8   4   2      157.85      177.75     23.72 o 
  -7   4   2        4.75      -17.63     17.63 o 
  -6   4   2     2587.62     2502.61     61.51 o 
  -5   4   2     1039.17      825.44     39.71 o 
  -4   4   2     3863.11     3789.58     73.91 o 
  -3   4   2       91.43       89.57     11.06 o 
  -2   4   2       75.30       32.98     11.28 o 
  -1   4   2        7.54       -4.08      8.25 o 
   0   4   2     1217.61     1656.08     46.86 o 
   1   4   2     2702.54     2922.49     95.32 o 
   2   4   2     3893.40     4015.60     74.68 o 
   3   4   2      101.70      113.32      9.30 o 
   4   4   2     5926.41     6332.92     95.78 o 
   5   4   2      807.27      884.35     25.53 o 
   6   4   2      706.45     1004.09     41.44 o 
   7   4   2      118.85      122.04     20.88 o 
   8   4   2     1815.58     1931.59     65.69 o 
   9   4   2     2977.04     2789.48     85.82 o 
  10   4   2      454.88      463.77     41.86 o 
  11   4   2      640.72      696.61     51.89 o 
  12   4   2       40.84       27.46     33.06 o 
  13   4   2      492.89      559.16     56.83 o 
 -12   5   2      115.01      100.64     66.31 o 
 -11   5   2       27.86       41.44     59.20 o 
 -10   5   2      167.56      211.95     65.12 o 
  -9   5   2      552.03      594.79     44.28 o 
  -8   5   2     2031.86     1972.58     50.85 o 
  -7   5   2      966.21      971.91     34.74 o 
  -6   5   2      349.09      339.39     24.27 o 
  -5   5   2       72.51      100.99     23.80 o 
  -4   5   2     2124.90     2049.65     47.92 o 
  -3   5   2     1577.08     1486.72     46.18 o 
  -2   5   2     7068.58     7375.11    164.10 o 
  -1   5   2        0.48      -10.24     10.24 o 
   0   5   2     1787.90     1871.37    168.14 o 
   1   5   2      461.28      531.79     27.59 o 
   2   5   2     5054.71     5810.97    105.69 o 
   3   5   2      387.34      401.45     19.73 o 
   4   5   2     9054.81    10679.70    157.50 o 
   5   5   2      416.35      359.29     15.74 o 
   6   5   2     2138.70     2024.90     62.27 o 
   7   5   2     2098.82     2038.55     65.72 o 
   8   5   2       68.64       41.44     20.93 o 
   9   5   2     1931.85     1994.68    119.00 o 
  10   5   2      759.78      805.49     51.89 o 
  11   5   2     1625.24     1478.68     68.14 o 
  12   5   2       20.05       77.10     33.46 o 
  13   5   2        4.02       21.51     34.74 o 
 -11   6   2      483.91      600.31     89.99 o 
 -10   6   2      161.50      217.87     69.86 o 
  -9   6   2      510.22      520.20     38.73 o 
  -8   6   2      557.52      584.11     39.31 o 
  -7   6   2      170.62      230.95     27.12 o 
  -6   6   2      958.53      945.93     37.46 o 
  -5   6   2       42.40       35.64     19.01 o 
  -4   6   2      454.78      413.41     30.10 o 
  -3   6   2      288.46      229.97     26.36 o 
  -2   6   2    11533.62    12373.54    264.15 o 
  -1   6   2      855.47      956.78     40.60 o 
   0   6   2     6911.95     7420.46    127.03 o 
   1   6   2      594.06      626.91     32.23 o 
   2   6   2     4061.84     4365.95    103.81 o 
   3   6   2     2486.83     2722.29     58.74 o 
   4   6   2        6.90       10.86      8.77 o 
   5   6   2     2676.99     2677.88     49.91 o 
   6   6   2     2799.86     2898.32     62.78 o 
   7   6   2      589.53      567.75     38.87 o 
   8   6   2      105.06      147.66     26.97 o 
   9   6   2     1246.40     1179.10    103.01 o 
  10   6   2        0.43        7.99     28.42 o 
  11   6   2      536.47      600.00     55.06 o 
  12   6   2        2.15       75.59     41.44 o 
  13   6   2      116.64       80.77     39.32 o 
 -10   7   2      179.31      181.16     69.86 o 
  -9   7   2      177.24      231.98     48.26 o 
  -8   7   2      622.41      544.81     40.21 o 
  -7   7   2        2.61       46.47     44.99 o 
  -6   7   2      397.97      340.58     35.58 o 
  -5   7   2      614.66      599.73     42.70 o 
  -4   7   2     8532.26     9211.92    297.20 o 
  -3   7   2      316.24      259.16     55.06 o 
  -2   7   2     5350.81     5467.93    133.54 o 
  -1   7   2      651.00      577.52     87.14 o 
   0   7   2      322.35      334.14     18.23 o 
   1   7   2       83.57       91.77     12.70 o 
   2   7   2     3855.71     3919.92     98.35 o 
   3   7   2      198.00      230.16     34.43 o 
   4   7   2      567.90      612.48     24.45 o 
   5   7   2       79.31       95.52     14.44 o 
   6   7   2      163.22      120.69     14.30 o 
   7   7   2      883.43      944.80     47.30 o 
   8   7   2      423.35      653.64     84.66 o 
   9   7   2      109.29       71.13     33.15 o 
  10   7   2      142.91      103.84     30.94 o 
  11   7   2      495.23      459.89     48.09 o 
  12   7   2       46.78       19.49     33.46 o 
  13   7   2     1007.63     1011.53     72.33 o 
 -10   8   2        1.22       17.05     40.97 o 
  -9   8   2      658.64      636.67     47.28 o 
  -8   8   2     1598.45     1676.63     64.69 o 
  -7   8   2       80.86       60.98     30.98 o 
  -6   8   2     1146.53     1174.31     60.21 o 
  -5   8   2      730.20      682.55     48.14 o 
  -4   8   2      754.81      711.85     46.46 o 
  -3   8   2      501.30      501.11     38.93 o 
  -2   8   2     2648.01     2747.38     83.71 o 
  -1   8   2      591.77      534.26     38.73 o 
   0   8   2      518.93      562.30     24.88 o 
   1   8   2      399.74      488.14     66.50 o 
   2   8   2      582.74      629.39     38.51 o 
   3   8   2        2.69      -40.85     40.85 o 
   4   8   2      547.95      705.67     54.01 o 
   5   8   2       22.77      -17.43     17.43 o 
   6   8   2      398.90      422.47     22.66 o 
   7   8   2      318.19      308.13     33.49 o 
   8   8   2       29.60       36.00     42.63 o 
   9   8   2     3048.29     2871.57     93.33 o 
  10   8   2      150.78      174.85     34.74 o 
  11   8   2     1428.00     1322.21     73.41 o 
  12   8   2       67.43      104.62     38.49 o 
  -9   9   2       85.32       86.23     35.89 o 
  -8   9   2      145.83      132.79     34.26 o 
  -7   9   2      174.44      160.39     45.59 o 
  -6   9   2      119.12      110.97     33.06 o 
  -5   9   2       64.32       57.79     22.34 o 
  -4   9   2     1557.31     1625.01     68.65 o 
  -3   9   2       19.53      108.25     27.59 o 
  -2   9   2      124.37      132.32     26.28 o 
  -1   9   2      597.95      615.96     69.27 o 
   0   9   2      941.09     1027.98     50.24 o 
   1   9   2      656.67      606.76     30.30 o 
   2   9   2     3270.25     3489.77     73.87 o 
   3   9   2      369.97      401.57     33.90 o 
   4   9   2     1189.68     1293.17     52.75 o 
   5   9   2      529.88      581.72     27.41 o 
   6   9   2      515.15      550.35     48.55 o 
   7   9   2     3971.39     4069.87    113.39 o 
   8   9   2       95.36      135.99     29.16 o 
   9   9   2        2.50       81.90     29.27 o 
  10   9   2      148.62      180.55     37.25 o 
  11   9   2      125.83       70.69     35.40 o 
  12   9   2        2.79       96.51     38.49 o 
  -8  10   2       97.39       91.61     36.43 o 
  -7  10   2      472.67      417.65     82.29 o 
  -6  10   2      429.31      355.89     44.79 o 
  -5  10   2      123.02      124.51     35.13 o 
  -4  10   2      769.78      740.91     53.16 o 
  -3  10   2       26.13       -3.51     24.69 o 
  -2  10   2     1314.94     1457.12     64.47 o 
  -1  10   2      719.15      667.66     59.20 o 
   0  10   2      810.87      779.11     48.97 o 
   1  10   2      659.04      760.33     50.15 o 
   2  10   2        3.35      -23.44     23.44 o 
   3  10   2      737.22      839.24     41.80 o 
   4  10   2      420.53      364.91     34.30 o 
   5  10   2      883.22     1133.98     38.22 o 
   6  10   2     1237.86     1330.22     80.52 o 
   7  10   2      204.02      234.71     35.22 o 
   8  10   2       14.15       60.04     45.59 o 
   9  10   2      869.39      905.13     59.02 o 
  10  10   2      403.59      439.21     50.32 o 
  11  10   2        3.76        5.89     34.56 o 
  -6  11   2     1192.85      509.14     65.12 o 
  -5  11   2      124.35      176.94     66.31 o 
  -4  11   2      441.23      434.58     55.65 o 
  -3  11   2      276.72      223.52     37.08 o 
  -2  11   2       26.91       16.27     27.12 o 
  -1  11   2      296.92      353.19     39.71 o 
   0  11   2      333.65      390.24     41.44 o 
   1  11   2       84.15      194.00     33.46 o 
   2  11   2      427.59      452.15     40.92 o 
   3  11   2      842.42     1042.30     58.61 o 
   4  11   2        1.25      -18.43     18.43 o 
   5  11   2      528.45      517.68     33.66 o 
   6  11   2      704.18      700.61     50.89 o 
   7  11   2      115.16       78.63     30.84 o 
   8  11   2     1302.97     1142.23     83.48 o 
   9  11   2     1104.11     1035.22     65.31 o 
  10  11   2      177.39      126.62     39.32 o 
  -5  12   2      101.11      128.46     39.32 o 
  -4  12   2      193.61      217.52     69.27 o 
  -3  12   2      151.55      244.99     40.55 o 
  -2  12   2      110.35       49.14     33.49 o 
  -1  12   2      199.51      187.73     51.51 o 
   0  12   2      467.94      324.29     41.00 o 
   1  12   2       30.15      -27.63     27.63 o 
   2  12   2     1941.02     1956.73     77.44 o 
   3  12   2      234.74      248.00     36.41 o 
   4  12   2     1273.10     1417.73     53.21 o 
   5  12   2      498.01      425.07     60.39 o 
   6  12   2      184.23      169.32     49.73 o 
   7  12   2      660.23      604.06     50.74 o 
   8  12   2       85.01       92.70     36.41 o 
   9  12   2      401.75      422.92     50.24 o 
  -3  13   2        0.25       -5.07     42.63 o 
  -2  13   2      728.26      674.15    119.00 o 
  -1  13   2      201.33      161.72     39.35 o 
   0  13   2     1401.25     1277.04     69.48 o 
   1  13   2      536.13      606.76     51.89 o 
   2  13   2      602.34      570.79     49.81 o 
   3  13   2      107.38      119.10     34.30 o 
   4  13   2       89.05       45.05     25.55 o 
   5  13   2      128.66      171.69     49.73 o 
   6  13   2       28.02       65.12     42.63 o 
   7  13   2       38.66       80.52     46.18 o 
   8  13   2        4.80      -11.84     42.63 o 
   0  14   2      185.04      134.55     39.32 o 
   1  14   2       55.52       79.36     36.72 o 
   2  14   2      267.80      283.86     43.95 o 
   3  14   2       19.27        6.61     33.06 o 
   4  14   2       18.59       24.79     44.40 o 
   5  14   2        3.69      -35.52     40.26 o 
  -6 -13   3       80.47       73.41     47.36 o 
  -3 -13   3      110.85       66.31     49.73 o 
  -2 -13   3      119.03      110.12     53.28 o 
  -1 -13   3      278.79      229.71     61.57 o 
   0 -13   3        0.75      -47.36     47.36 o 
   1 -13   3      177.75      146.82     60.39 o 
  -8 -12   3      189.00      197.41     32.23 o 
  -7 -12   3      376.75      302.32     34.38 o 
  -6 -12   3      201.88      255.75     56.83 o 
  -5 -12   3      289.48      281.80     54.47 o 
  -4 -12   3      461.92      437.97     57.43 o 
  -3 -12   3      556.60      539.23     45.58 o 
  -2 -12   3        9.34        1.18     44.99 o 
  -1 -12   3       87.79       66.31     48.55 o 
   0 -12   3      308.65      256.94     60.39 o 
   1 -12   3      275.21      331.53     63.94 o 
   2 -12   3       66.63       71.04     50.91 o 
   3 -12   3      446.44      541.11     78.15 o 
   4 -12   3        0.01       -7.10     54.47 o 
  -9 -11   3       22.77        5.33     33.49 o 
  -8 -11   3      980.80     1107.10     64.47 o 
  -7 -11   3       12.64        5.52     29.29 o 
  -6 -11   3      425.08      409.65     34.56 o 
  -5 -11   3        9.31        3.10     23.01 o 
  -4 -11   3     1294.65     1324.66     48.84 o 
  -3 -11   3      728.42      658.78     47.17 o 
  -2 -11   3      208.82      178.72     27.12 o 
  -1 -11   3     1602.46     1668.97     62.67 o 
   0 -11   3       51.15       52.73     23.57 o 
   1 -11   3      932.11      983.95     85.25 o 
   2 -11   3        4.09       14.21     43.81 o 
   3 -11   3      593.38      586.11     75.78 o 
   4 -11   3       77.99       47.36     53.28 o 
   5 -11   3       17.17        1.18     54.47 o 
   6 -11   3      100.54       11.84     58.02 o 
 -10 -10   3        1.50      -32.62     32.62 o 
  -9 -10   3      165.49      134.25     36.36 o 
  -8 -10   3      544.03      602.66     78.15 o 
  -7 -10   3       22.22       23.30     42.03 o 
  -6 -10   3       42.98       30.82     26.64 o 
  -5 -10   3     1848.39     2040.78     50.71 o 
  -4 -10   3        2.31      -13.79     17.05 o 
  -3 -10   3     2543.37     2586.10     68.49 o 
  -2 -10   3       27.85       20.34     16.05 o 
  -1 -10   3     1584.15     1531.33     49.57 o 
   0 -10   3      264.81      265.11     36.53 o 
   1 -10   3       40.27       50.82     20.55 o 
   2 -10   3      138.00      119.60     22.73 o 
   3 -10   3       48.83       34.34     41.44 o 
   4 -10   3        2.10      -30.79     43.81 o 
   5 -10   3      170.96      112.48     55.65 o 
   6 -10   3       80.35       29.60     35.52 o 
   7 -10   3       10.00        4.74     56.83 o 
 -11  -9   3      285.71      251.00     46.03 o 
 -10  -9   3      199.19      185.00     39.76 o 
  -9  -9   3     1718.75     1627.55     73.23 o 
  -8  -9   3      338.39      332.76     40.08 o 
  -7  -9   3      444.05      477.93     42.70 o 
  -6  -9   3      291.32      355.06     35.58 o 
  -5  -9   3     1045.36     1068.28     50.99 o 
  -4  -9   3      915.59     1015.45     59.89 o 
  -3  -9   3       45.41       23.58     18.16 o 
  -2  -9   3      436.77      462.36     27.30 o 
  -1  -9   3      241.27      219.73     28.14 o 
   0  -9   3       45.53       24.01     21.04 o 
   1  -9   3       83.28       79.07     22.56 o 
   2  -9   3      233.78      245.24     28.32 o 
   3  -9   3      248.42      240.27     32.40 o 
   4  -9   3        3.12      -15.13     19.49 o 
   5  -9   3     1934.24     2137.21    120.77 o 
   6  -9   3       20.44      -16.58     42.63 o 
   7  -9   3      661.46      798.05     88.80 o 
   8  -9   3      183.54      189.45     67.49 o 
 -12  -8   3       43.18       58.02     39.35 o 
 -11  -8   3       14.31       22.99     36.36 o 
 -10  -8   3     1225.31     1298.95     69.04 o 
  -9  -8   3        3.12        8.36     34.34 o 
  -8  -8   3       19.94       24.79     24.95 o 
  -7  -8   3      234.36      275.37     32.87 o 
  -6  -8   3      318.37      305.53     33.06 o 
  -5  -8   3       72.48       42.22     20.73 o 
  -4  -8   3      406.34      400.37     25.36 o 
  -3  -8   3       25.14       42.11     13.75 o 
  -2  -8   3       47.68       28.60     19.30 o 
  -1  -8   3     1896.39     1855.91     58.81 o 
   0  -8   3       72.69      -32.56     32.56 o 
   1  -8   3     5277.90     5394.88    129.06 o 
   2  -8   3      257.46      178.77     26.64 o 
   3  -8   3     2573.28     2406.56     68.89 o 
   4  -8   3      246.71      259.94     28.43 o 
   5  -8   3      129.04       53.83     40.26 o 
   6  -8   3      624.03      689.90    131.43 o 
   7  -8   3      128.17      127.88     53.28 o 
   8  -8   3        2.13       -4.74     52.10 o 
   9  -8   3      192.25      194.18     60.39 o 
 -12  -7   3     1126.62     1123.61     73.62 o 
 -11  -7   3      127.92       89.16     73.41 o 
 -10  -7   3       59.60       98.89     33.00 o 
  -9  -7   3      252.67      289.60     38.09 o 
  -8  -7   3     1382.37     1416.14     61.53 o 
  -7  -7   3     1057.88     1028.13     51.49 o 
  -6  -7   3      204.99      168.40     27.20 o 
  -5  -7   3      658.35      657.79     89.99 o 
  -4  -7   3      833.33      782.70     38.93 o 
  -3  -7   3     5981.10     6190.34     98.30 o 
  -2  -7   3       71.44       79.60     14.20 o 
  -1  -7   3     2079.77     2128.22     60.96 o 
   0  -7   3      176.98      121.87     20.04 o 
   1  -7   3       58.40       59.29     17.64 o 
   2  -7   3      385.35      445.53     29.50 o 
   3  -7   3     2571.87     2693.73    176.42 o 
   4  -7   3        4.57       38.51     19.20 o 
   5  -7   3      386.56      458.23     50.91 o 
   6  -7   3       26.89       21.08     24.95 o 
   7  -7   3        1.13        0.66     25.89 o 
   8  -7   3       26.59       50.37     32.36 o 
   9  -7   3      196.82      170.50     56.83 o 
  10  -7   3      212.06      296.01     67.49 o 
 -13  -6   3       95.60      124.34     45.49 o 
 -12  -6   3      134.24      109.52     40.19 o 
 -11  -6   3       21.46      -18.94     32.65 o 
 -10  -6   3     1224.08     1286.05     65.72 o 
  -9  -6   3        3.45      -16.46     32.56 o 
  -8  -6   3       67.34       50.58     26.28 o 
  -7  -6   3     3378.85     3207.11     91.61 o 
  -6  -6   3      449.40      389.25     37.30 o 
  -5  -6   3     8791.83     9049.25    200.10 o 
  -4  -6   3     1432.28     1460.06     48.54 o 
  -3  -6   3     2159.54     2260.27     52.17 o 
  -2  -6   3      422.50      347.45     17.02 o 
  -1  -6   3       47.26       35.88     17.17 o 
   0  -6   3     1415.91     1311.35     44.74 o 
   1  -6   3     1458.44     1587.07     48.54 o 
   2  -6   3      434.88      483.28     28.88 o 
   3  -6   3      349.98      387.54     26.75 o 
   4  -6   3       36.91       44.11     17.87 o 
   5  -6   3     1214.85     1051.90     48.22 o 
   6  -6   3       14.70      -24.97     31.38 o 
   7  -6   3      561.36      586.84     36.71 o 
   8  -6   3      264.94      275.04     37.19 o 
   9  -6   3      161.90      137.69     35.05 o 
  10  -6   3      169.27      189.67     46.77 o 
 -13  -5   3       89.30       87.40     41.39 o 
 -12  -5   3      336.79      374.19     49.81 o 
 -11  -5   3     1226.99     1144.12     81.70 o 
 -10  -5   3       40.82       16.93     29.71 o 
  -9  -5   3     2239.24     2142.61     77.42 o 
  -8  -5   3     1948.22     1982.95    123.14 o 
  -7  -5   3     1270.98     1089.01     50.65 o 
  -6  -5   3     1370.98     1296.18     50.65 o 
  -5  -5   3     1637.82     1487.50     50.15 o 
  -4  -5   3     1253.70     1377.26     95.91 o 
  -3  -5   3     2584.48     2503.66     82.47 o 
  -2  -5   3       43.68       49.92      9.15 o 
  -1  -5   3     2127.32     2220.83     39.70 o 
   0  -5   3     5293.41     4984.62    109.07 o 
   1  -5   3    21671.11    22193.28    424.77 o 
   2  -5   3      384.80      382.33     24.60 o 
   3  -5   3     6573.47     6354.47    134.22 o 
   4  -5   3      126.42      108.73     25.46 o 
   5  -5   3      366.85      335.62     30.84 o 
   6  -5   3        9.79      -20.75     20.75 o 
   7  -5   3      226.40      275.06     41.44 o 
   8  -5   3      151.68      163.51     25.82 o 
   9  -5   3        9.84        3.06     31.93 o 
  10  -5   3      114.42      103.01     47.36 o 
  11  -5   3        9.37       23.68     48.55 o 
 -13  -4   3      214.59      177.41     53.87 o 
 -12  -4   3      372.58      218.77     43.81 o 
 -11  -4   3      246.47      210.71     41.00 o 
 -10  -4   3      181.81      131.47     32.23 o 
  -9  -4   3       45.89       27.13     25.08 o 
  -8  -4   3       19.74       -0.43     26.64 o 
  -7  -4   3     1157.63      967.63     50.32 o 
  -6  -4   3      528.10      439.53     34.34 o 
  -5  -4   3      414.68      403.08     27.20 o 
  -4  -4   3     1486.35     1442.01     44.74 o 
  -3  -4   3    11571.79    11220.49    187.85 o 
  -2  -4   3       87.89       94.60      9.49 o 
  -1  -4   3    20613.19    20548.93    282.39 o 
   0  -4   3      496.61      368.20     30.79 o 
   1  -4   3    21402.57    22735.55    432.31 o 
   2  -4   3      272.88      287.47     20.04 o 
   3  -4   3       50.02       56.94     20.72 o 
   4  -4   3       97.38       86.43     17.15 o 
   5  -4   3     1738.11     1623.59     69.86 o 
   6  -4   3       23.54       46.99     21.90 o 
   7  -4   3      584.78      582.35     41.03 o 
   8  -4   3      753.14      833.14    121.96 o 
   9  -4   3       60.19       29.42     22.74 o 
  10  -4   3      456.17      531.77     90.58 o 
  11  -4   3        8.64      -15.58     32.03 o 
  12  -4   3       48.49       15.39     50.91 o 
 -13  -3   3        1.85      -47.36     47.36 o 
 -12  -3   3       12.05      -32.65     32.65 o 
 -11  -3   3       72.48       51.68     33.36 o 
 -10  -3   3      419.83      357.79     41.44 o 
  -9  -3   3     1192.19     1042.29     58.02 o 
  -8  -3   3     1537.18     1349.05     58.59 o 
  -7  -3   3     5657.67     5276.17    129.26 o 
  -6  -3   3        0.81      -11.93     11.93 o 
  -5  -3   3     4119.89     3557.15    129.65 o 
  -4  -3   3        1.14      -10.88     10.88 o 
  -3  -3   3      498.57      466.39     18.98 o 
  -2  -3   3        1.45       -6.74      6.74 o 
  -1  -3   3      181.48      172.43      8.82 o 
   0  -3   3      110.31      103.44     12.48 o 
   1  -3   3    11625.71    11264.11    219.12 o 
   2  -3   3     3750.63     3527.25    162.81 o 
   3  -3   3      863.26      798.12     36.02 o 
   4  -3   3     1272.79     1186.32     40.19 o 
   5  -3   3     1668.42     1553.98     51.05 o 
   6  -3   3     3047.39     2955.16     84.66 o 
   7  -3   3     4763.52     4762.81    118.81 o 
   8  -3   3      403.00      408.28     37.68 o 
   9  -3   3     2392.06     2440.50     80.89 o 
  10  -3   3      182.79      206.67     53.28 o 
  11  -3   3      405.44      418.63    151.56 o 
  12  -3   3      585.53      681.47     59.43 o 
 -13  -2   3       33.40       27.23     52.10 o 
 -12  -2   3     1599.69     1574.79    110.12 o 
 -11  -2   3     1939.26     1961.97    114.85 o 
 -10  -2   3      185.30      127.19     32.23 o 
  -9  -2   3     1666.51     1541.88     64.88 o 
  -8  -2   3      619.19      644.92     56.24 o 
  -7  -2   3     1633.73     1697.86     61.05 o 
  -6  -2   3     1233.42     1089.74     43.91 o 
  -5  -2   3      434.09      497.14     21.35 o 
  -4  -2   3      366.44      448.45     26.36 o 
  -3  -2   3      129.17       81.03     10.38 o 
  -2  -2   3      219.59      200.50     11.51 o 
  -1  -2   3     1549.49     1572.97     26.66 o 
   0  -2   3     3333.03     3063.62     66.92 o 
   1  -2   3    16342.29    18310.03    613.93 o 
   2  -2   3     1664.00     1460.85     30.70 o 
   3  -2   3     2954.08     2538.31     49.18 o 
   4  -2   3     1163.80     1055.84     55.06 o 
   5  -2   3     6563.96     6193.30    137.28 o 
   6  -2   3     2725.28     2683.37     73.66 o 
   7  -2   3     1864.72     1769.36     89.40 o 
   8  -2   3     4150.46     4185.55    110.08 o 
   9  -2   3      171.90      153.84     23.64 o 
  10  -2   3      954.78      960.04     56.86 o 
  11  -2   3      294.77      308.02     43.11 o 
  12  -2   3       79.88      176.35     40.19 o 
  13  -2   3       18.38       61.65     39.71 o 
 -13  -1   3      376.75      464.15     78.15 o 
 -12  -1   3      236.19      176.42     59.20 o 
 -11  -1   3       43.51       27.23     46.18 o 
 -10  -1   3      786.22      947.24     87.62 o 
  -9  -1   3       72.99       41.44     37.89 o 
  -8  -1   3     1938.65     1733.11     66.98 o 
  -7  -1   3      708.97      705.90     28.17 o 
  -6  -1   3      159.92      155.09     15.34 o 
  -5  -1   3     1107.28     1235.38     40.37 o 
  -4  -1   3      941.70      880.67     26.11 o 
  -3  -1   3     1958.60     1911.02     50.61 o 
  -2  -1   3       99.40      112.80      9.78 o 
  -1  -1   3     3142.68     3203.93     69.91 o 
   0  -1   3      132.46      128.84     10.44 o 
   1  -1   3     8221.10     8266.40    196.55 o 
   2  -1   3     1054.77      970.91     35.03 o 
   3  -1   3    14242.02    15698.98    254.15 o 
   4  -1   3      884.09      820.73     25.28 o 
   5  -1   3     1309.64     1366.44     36.23 o 
   6  -1   3      248.75      282.21     20.84 o 
   7  -1   3      621.70      625.93     38.87 o 
   8  -1   3     1795.72     1765.42     89.99 o 
   9  -1   3        3.29        3.55     31.97 o 
  10  -1   3      240.94      256.94     50.91 o 
  11  -1   3        0.16      -29.64     29.64 o 
  12  -1   3      941.58     1010.43     63.21 o 
  13  -1   3       62.14       83.46     38.87 o 
 -13   0   3      107.85      168.14     63.94 o 
 -12   0   3      646.07      776.74     87.62 o 
 -11   0   3       22.98       59.20     49.73 o 
 -10   0   3      536.26      490.20     65.12 o 
  -9   0   3        3.29      -14.21     36.71 o 
  -8   0   3     4316.85     4191.54    164.58 o 
  -7   0   3      139.42      111.61     16.94 o 
  -6   0   3      229.15      177.49     14.00 o 
  -5   0   3     4165.52     4028.43     76.72 o 
  -4   0   3      328.02      362.48     75.78 o 
  -3   0   3    13099.17    13023.59    267.78 o 
  -2   0   3      396.10      391.92     16.06 o 
  -1   0   3     8176.85     8538.80    164.33 o 
   0   0   3        1.83       -4.46      5.39 o 
   1   0   3      254.70      278.83     16.58 o 
   2   0   3     2089.61     1954.12     31.46 o 
   3   0   3     1657.74     1676.86     36.34 o 
   4   0   3     1666.58     1567.22     43.11 o 
   5   0   3     1499.18     1810.21     66.90 o 
   6   0   3      406.32      389.07     27.20 o 
   7   0   3       32.55       15.28     17.52 o 
   8   0   3      503.13      538.15     39.76 o 
   9   0   3     1076.61     1070.85     57.43 o 
  10   0   3       26.77       -7.10     27.12 o 
  11   0   3      194.86      162.21     49.73 o 
  12   0   3      299.09      258.12     56.83 o 
  13   0   3        1.33       97.09     52.10 o 
 -13   1   3        4.75      -52.10     55.65 o 
 -12   1   3     1113.38     1205.36    105.38 o 
 -11   1   3      377.10      466.52     72.23 o 
 -10   1   3       32.57       71.04     44.99 o 
  -9   1   3      460.14      504.41     63.94 o 
  -8   1   3        0.21      -11.47     11.47 o 
  -7   1   3    10707.54    11190.38    196.05 o 
  -6   1   3     1274.42     1256.88     36.06 o 
  -5   1   3      610.52      484.51     23.67 o 
  -4   1   3     1912.57     1922.71     43.48 o 
  -3   1   3      264.40      333.34     20.50 o 
  -2   1   3        1.89        7.50      7.40 o 
  -1   1   3    11466.64    11636.11    201.60 o 
   0   1   3      293.63      275.99     10.18 o 
   1   1   3     2283.51     2707.29     81.92 o 
   2   1   3      316.88      332.37     13.20 o 
   3   1   3     9962.49    11155.20    224.54 o 
   4   1   3       22.22       11.73      9.10 o 
   5   1   3    16440.96    19087.62    383.52 o 
   6   1   3      409.52      454.59     29.01 o 
   7   1   3     4043.56     4223.94    104.21 o 
   8   1   3       33.85       14.44     20.13 o 
   9   1   3       73.23       37.30     25.12 o 
  10   1   3     1202.25     1084.90     57.61 o 
  11   1   3        8.47       87.88     32.23 o 
  12   1   3      517.81      555.23     53.76 o 
  13   1   3      202.52      320.88     65.12 o 
 -13   2   3       92.42       -4.74     58.02 o 
 -12   2   3       55.62       17.76     56.83 o 
 -11   2   3      628.11      711.61     85.25 o 
 -10   2   3      579.52      554.14     73.41 o 
  -9   2   3     1082.86     1149.71     92.36 o 
  -8   2   3      466.09      502.00     28.13 o 
  -7   2   3     2357.51     2361.17     57.70 o 
  -6   2   3      142.57      144.35     16.52 o 
  -5   2   3     2369.91     2336.23     53.78 o 
  -4   2   3       11.35        8.73      9.94 o 
  -3   2   3    10098.44    10322.80    215.17 o 
  -2   2   3      379.45      391.35     22.18 o 
  -1   2   3    18938.85    18579.73   2006.37 o 
   0   2   3      119.81      131.08     13.62 o 
   1   2   3    24961.10    27909.63    446.00 o 
   2   2   3      486.47      533.93     22.18 o 
   3   2   3    12137.38    13418.20    254.68 o 
   4   2   3     2600.80     2985.73     71.11 o 
   5   2   3      117.83      133.47     16.68 o 
   6   2   3     1043.28     1034.91     40.16 o 
   7   2   3     1505.47     1682.43     73.41 o 
   8   2   3      566.83      580.82     39.71 o 
   9   2   3       38.96       44.56     23.76 o 
  10   2   3      823.38      841.61     54.34 o 
  11   2   3        4.17      -26.28     26.28 o 
  12   2   3     1915.57     1873.56     80.32 o 
  13   2   3      168.11      176.10     41.44 o 
 -12   3   3       42.44       27.23     58.02 o 
 -11   3   3        0.90        7.10     53.28 o 
 -10   3   3       15.53        4.74     52.10 o 
  -9   3   3      512.01      595.58     75.78 o 
  -8   3   3        1.70      -12.95     17.04 o 
  -7   3   3      153.61      136.72     19.21 o 
  -6   3   3      345.34      391.93     25.08 o 
  -5   3   3     3224.27     3275.96     84.55 o 
  -4   3   3      426.25      454.85     27.59 o 
  -3   3   3    24164.64    27880.23    558.86 o 
  -2   3   3      104.62       81.73     52.10 o 
  -1   3   3     8437.05     9010.94    189.64 o 
   0   3   3      283.95      348.48     26.64 o 
   1   3   3     4847.58     5572.27    120.56 o 
   2   3   3      944.92     1004.45     26.39 o 
   3   3   3    10069.36    11807.81    243.09 o 
   4   3   3      518.49      499.76     47.36 o 
   5   3   3     3683.73     4060.46    161.23 o 
   6   3   3     2171.94     2313.87     49.44 o 
   7   3   3      119.00      129.49     20.73 o 
   8   3   3     4701.22     4752.15    167.54 o 
   9   3   3       11.73       12.06     22.08 o 
  10   3   3      767.87      830.27     52.32 o 
  11   3   3      167.30      136.26     35.97 o 
  12   3   3       34.82       48.49     32.87 o 
  13   3   3       34.60        7.70     56.24 o 
 -12   4   3        3.61       44.99     63.94 o 
 -11   4   3       37.54       84.07     60.39 o 
 -10   4   3      726.35      809.89     91.17 o 
  -9   4   3       11.40       18.77     19.96 o 
  -8   4   3     2081.79     2114.68     60.57 o 
  -7   4   3     5740.19     5814.41    117.78 o 
  -6   4   3      353.91      337.28     27.67 o 
  -5   4   3     1779.02     1821.22     59.86 o 
  -4   4   3      216.24      173.99     20.40 o 
  -3   4   3        2.34       -5.00     11.10 o 
  -2   4   3     1335.62     1287.22     53.28 o 
  -1   4   3      610.75      618.67     29.30 o 
   0   4   3      382.68      395.58     23.40 o 
   1   4   3      142.88      237.71     18.36 o 
   2   4   3      315.93      338.91     17.20 o 
   3   4   3      186.38      253.80     17.76 o 
   4   4   3     8377.38     9012.10    133.41 o 
   5   4   3      301.96      275.89     16.17 o 
   6   4   3     3469.65     3325.53     65.90 o 
   7   4   3     1292.98     1160.21    208.39 o 
   8   4   3      236.09      144.54    105.97 o 
  10   4   3     3180.37     3170.89    138.53 o 
  11   4   3      187.37       83.91     50.32 o 
  12   4   3      381.40      301.04     84.66 o 
  13   4   3       43.81        8.88     33.49 o 
 -11   5   3      267.46      380.08     79.33 o 
 -10   5   3       90.62       76.96     56.83 o 
  -9   5   3     1532.55     1637.43     57.70 o 
  -8   5   3      723.49      754.83     45.35 o 
  -7   5   3       16.24       -4.08     15.08 o 
  -6   5   3     1326.50     1244.67     40.60 o 
  -5   5   3      299.99      341.08     21.74 o 
  -4   5   3       53.24        8.81     17.03 o 
  -3   5   3     2857.14     3327.18    124.33 o 
  -2   5   3      109.41       94.22     17.03 o 
  -1   5   3       62.39       75.29     14.49 o 
   0   5   3        0.54       -0.46     10.79 o 
   1   5   3      131.39      108.60     15.47 o 
   2   5   3     1561.58     1690.00     49.81 o 
   3   5   3     4112.12     4546.44     86.05 o 
   4   5   3     1016.22     1073.79     27.04 o 
   5   5   3     1067.74     1045.35     26.31 o 
   6   5   3      413.86      429.06     20.93 o 
   7   5   3      792.82      844.07     42.97 o 
   8   5   3     1214.63     1211.86     52.75 o 
   9   5   3      165.02      273.62     40.85 o 
  10   5   3      382.17      359.04     38.87 o 
  11   5   3      129.68      149.64     32.62 o 
  12   5   3     1645.55     1626.38     74.93 o 
  13   5   3        7.68       81.70     36.84 o 
 -11   6   3        3.57       50.91     63.94 o 
 -10   6   3      697.29      826.47     97.09 o 
  -9   6   3        4.76       28.62     25.32 o 
  -8   6   3      126.83      168.77     45.08 o 
  -7   6   3     1267.13     1269.98     73.00 o 
  -6   6   3     1569.63     1699.16     65.72 o 
  -5   6   3       98.05      115.54     23.26 o 
  -4   6   3      476.28      475.02     42.03 o 
  -3   6   3     4547.54     5018.98    135.57 o 
  -2   6   3        0.04      -14.16     14.16 o 
  -1   6   3     5303.22     5638.89    133.11 o 
   0   6   3      680.85      741.42     35.97 o 
   1   6   3     2538.30     2627.78     71.99 o 
   2   6   3       99.89       87.98     16.18 o 
   3   6   3     2678.77     3043.74     64.42 o 
   4   6   3       83.59       92.83     11.33 o 
   5   6   3      338.73      406.48     19.06 o 
   6   6   3       39.57       29.65     14.24 o 
   7   6   3     1581.71     1684.43     60.26 o 
   8   6   3     3518.29     3551.59     99.59 o 
   9   6   3       11.80       39.11     39.67 o 
  10   6   3     1998.66     1944.42     74.90 o 
  11   6   3       93.05       79.41     31.19 o 
  12   6   3      845.09      896.99     63.21 o 
  13   6   3       23.43       22.20     45.59 o 
 -10   7   3      532.12      465.33     85.25 o 
  -9   7   3        2.40      -16.88     26.64 o 
  -8   7   3       19.45       31.97     43.82 o 
  -7   7   3      590.52      602.56     48.14 o 
  -6   7   3       62.75       46.84     30.79 o 
  -5   7   3     2080.22     2270.58     77.44 o 
  -4   7   3     2331.01     2294.69    106.56 o 
  -3   7   3     7496.80     7900.11    183.36 o 
  -2   7   3      250.47      296.58     30.11 o 
  -1   7   3      201.80      218.03     24.69 o 
   0   7   3      226.43      175.94     24.27 o 
   1   7   3     4435.64     4791.61    117.21 o 
   2   7   3       13.08       -2.13     14.49 o 
   3   7   3     6087.31     6359.69    145.25 o 
   4   7   3     2004.86     2172.12     52.95 o 
   5   7   3       71.81       41.88     11.86 o 
   6   7   3     2140.51     2154.55     62.06 o 
   7   7   3     1687.19     1758.21    108.34 o 
   8   7   3     2178.58     2252.86     76.18 o 
   9   7   3     1759.21     1741.51     69.04 o 
  10   7   3        2.32       12.83     45.59 o 
  11   7   3      146.80      237.17     39.76 o 
  12   7   3      210.24      126.10     38.51 o 
  13   7   3        6.12       50.20     37.19 o 
  -9   8   3      223.99      244.80     61.61 o 
  -8   8   3       40.43       81.50     41.63 o 
  -7   8   3      543.03      512.48     47.30 o 
  -6   8   3      336.12      401.31     56.83 o 
  -5   8   3      203.84      158.64     30.55 o 
  -4   8   3      506.04      565.14     55.06 o 
  -3   8   3     3388.52     3673.04    104.24 o 
  -2   8   3     1221.71     1255.05     69.27 o 
  -1   8   3     1946.23     2027.59     68.20 o 
   0   8   3      804.29      789.61     42.27 o 
   1   8   3      148.34      174.12     17.04 o 
   2   8   3     2740.44     2742.34     79.93 o 
   3   8   3     3484.02     3461.53     92.49 o 
   4   8   3      164.50      180.02     19.65 o 
   5   8   3     4228.21     4503.43     79.82 o 
   6   8   3        1.55        2.10     12.47 o 
   7   8   3      273.36      223.79     47.36 o 
   8   8   3      248.00      270.56     34.68 o 
   9   8   3      275.34      362.82     38.87 o 
  10   8   3      208.89      253.27     38.49 o 
  11   8   3      307.74      429.31     46.46 o 
  12   8   3        8.09      -23.95     32.68 o 
  -9   9   3      126.62      104.76     36.09 o 
  -8   9   3       28.72       19.48     30.35 o 
  -7   9   3       18.76        1.99     31.32 o 
  -6   9   3      164.80      137.92     34.93 o 
  -5   9   3     1266.44     1285.88     91.17 o 
  -4   9   3      335.96      310.05     42.63 o 
  -3   9   3      177.40      103.38     28.80 o 
  -2   9   3      131.22      126.71     27.20 o 
  -1   9   3     1420.97     1435.08     60.28 o 
   0   9   3       71.45       67.64     37.30 o 
   1   9   3     3589.23     3683.92    102.94 o 
   2   9   3      611.03      764.35     35.04 o 
   3   9   3      412.94      452.99     35.52 o 
   4   9   3      391.86      422.42     34.56 o 
   5   9   3      302.61      342.16     22.75 o 
   6   9   3       12.63      -11.84     27.23 o 
   7   9   3      105.68      188.50     29.83 o 
   8   9   3      134.77      116.93     49.14 o 
   9   9   3        1.57       25.27     27.81 o 
  10   9   3     1982.71     1748.81     76.60 o 
  11   9   3      123.79      143.01     38.40 o 
  12   9   3      597.18      599.79     57.77 o 
  -8  10   3      273.92      309.21     41.54 o 
  -7  10   3        0.27       23.20     46.18 o 
  -6  10   3      354.51      388.73     46.80 o 
  -5  10   3      268.07      189.70     37.89 o 
  -4  10   3      433.35      503.10     74.00 o 
  -3  10   3     1003.39      973.22     56.08 o 
  -2  10   3       21.01       74.89     26.64 o 
  -1  10   3       64.41       80.32     43.22 o 
   0  10   3      147.81      115.88     28.32 o 
   1  10   3     1065.66     1171.56    146.82 o 
   2  10   3      928.07      896.85     63.35 o 
   3  10   3      998.98     1077.31     52.73 o 
   4  10   3      310.96      252.96     31.32 o 
   5  10   3       28.20       45.37     29.67 o 
   6  10   3      390.86      481.75    103.01 o 
   7  10   3       82.77       65.75     29.16 o 
   8  10   3     1825.68     1818.00     75.30 o 
   9  10   3        3.87       90.46     39.07 o 
  10  10   3      266.36      265.05     41.44 o 
  11  10   3        2.35        0.66     32.23 o 
  -6  11   3       12.42       30.66     27.83 o 
  -5  11   3      215.21      263.22     42.13 o 
  -4  11   3      290.57      254.83     41.39 o 
  -3  11   3      239.62      214.92     36.84 o 
  -2  11   3      294.79      245.24     36.72 o 
  -1  11   3      862.74      953.28     55.63 o 
   0  11   3       11.40       21.37     26.36 o 
   1  11   3      188.14      234.43     34.74 o 
   2  11   3      170.50      180.72     31.19 o 
   3  11   3        8.59       32.33     26.36 o 
   4  11   3      358.43      376.74     38.87 o 
   5  11   3      119.54       87.13     23.91 o 
   6  11   3      681.92      674.91     71.04 o 
   7  11   3      173.43      137.05     33.90 o 
   8  11   3       32.44      136.00     58.61 o 
   9  11   3      149.55      180.67     39.45 o 
  10  11   3       81.94       62.14     35.52 o 
  -5  12   3     1392.27     1325.21     74.93 o 
  -4  12   3        5.82      -22.11     30.55 o 
  -3  12   3      645.89      584.46     51.89 o 
  -2  12   3       12.81      -23.68     30.14 o 
  -1  12   3      275.16      189.26     57.43 o 
   0  12   3      499.30      515.31     48.01 o 
   1  12   3     1821.51     1913.39     79.12 o 
   2  12   3       25.69      144.01     33.06 o 
   3  12   3      772.50      870.16     55.24 o 
   4  12   3      342.26      377.60     40.55 o 
   5  12   3      324.60      280.63     36.81 o 
   6  12   3      154.21      174.06     49.73 o 
   7  12   3      193.94      189.45     53.28 o 
   8  12   3      168.44      208.40     56.24 o 
   9  12   3       95.13      112.32     58.61 o 
  -3  13   3      524.41      462.35     51.49 o 
  -2  13   3       37.47       58.15     39.67 o 
  -1  13   3      828.28      718.75     57.70 o 
   0  13   3        2.14       60.67     33.06 o 
   1  13   3      236.39      224.94     37.92 o 
   2  13   3      763.61      920.58    104.79 o 
   3  13   3      111.59      103.81     58.61 o 
   4  13   3        1.38      -22.95     30.48 o 
   5  13   3      492.46      462.96     63.94 o 
   6  13   3      829.45      696.22     75.78 o 
   7  13   3      597.56      462.96     67.49 o 
   8  13   3     1133.40      922.38     91.17 o 
   0  14   3       10.90       43.84     34.20 o 
   1  14   3      517.60      428.88     75.19 o 
   2  14   3     1022.16     1098.18    163.99 o 
   3  14   3       32.65       30.05     33.46 o 
   4  14   3     1186.28     1227.85     68.52 o 
   5  14   3       55.30       -3.55     43.81 o 
  -3 -13   4      245.35      201.29     61.57 o 
  -2 -13   4       89.95       52.10     52.10 o 
  -1 -13   4       12.53       69.86     55.65 o 
   0 -13   4      216.62      172.87     62.75 o 
  -7 -12   4       33.91      126.69     50.91 o 
  -6 -12   4       87.45       -1.18     40.26 o 
  -5 -12   4        1.66      -37.89     37.89 o 
  -4 -12   4      943.59      927.81     77.56 o 
  -3 -12   4      200.45      156.46     33.53 o 
  -2 -12   4      475.13      533.65     39.30 o 
  -1 -12   4       46.94       67.49     48.55 o 
   0 -12   4       23.98       -3.55     44.99 o 
   1 -12   4        2.41      -29.60     44.99 o 
   2 -12   4      607.58      645.31     80.52 o 
   3 -12   4        8.10      -18.94     50.91 o 
  -9 -11   4        4.81      -20.37     33.00 o 
  -8 -11   4      239.00      197.70     39.32 o 
  -7 -11   4       36.42       47.71     25.25 o 
  -6 -11   4       81.26      106.56     44.99 o 
  -5 -11   4       15.35      -27.23     35.52 o 
  -4 -11   4       95.81       71.04     42.63 o 
  -3 -11   4       86.25       77.25     27.70 o 
  -2 -11   4     2313.12     2519.72     69.65 o 
  -1 -11   4        1.66      -22.29     22.29 o 
   0 -11   4      915.13      995.47     45.43 o 
   1 -11   4       25.05       26.26     22.25 o 
   2 -11   4        6.81        8.29     47.36 o 
   3 -11   4       18.66      -15.39     46.18 o 
   4 -11   4      420.82      486.64     74.60 o 
   5 -11   4       45.37      -17.76     53.28 o 
 -10 -10   4       11.34      -27.13     34.56 o 
  -9 -10   4      233.35      267.72     42.97 o 
  -8 -10   4      250.75      195.56     36.36 o 
  -7 -10   4        3.20       38.31     28.32 o 
  -6 -10   4      539.80      552.79     36.53 o 
  -5 -10   4      116.37      113.94     23.22 o 
  -4 -10   4      771.94      813.81     47.64 o 
  -3 -10   4       74.19       32.70     26.74 o 
  -2 -10   4       82.61       47.01     24.74 o 
  -1 -10   4      140.81      134.43     28.80 o 
   0 -10   4     1552.05     1562.26     61.05 o 
   1 -10   4      131.64      175.15     29.83 o 
   2 -10   4     1053.91     1206.25     54.34 o 
   3 -10   4      491.23      444.25     39.24 o 
   4 -10   4        1.60      -17.76     43.81 o 
   5 -10   4      161.78      201.29     61.57 o 
   6 -10   4        8.06       55.65     49.73 o 
   7 -10   4      256.94      178.79     68.67 o 
 -11  -9   4      467.47      563.34     57.31 o 
 -10  -9   4       43.75      -12.92     33.90 o 
  -9  -9   4      270.97      258.18     40.16 o 
  -8  -9   4      152.28      117.49     31.78 o 
  -7  -9   4      319.12      305.27     72.23 o 
  -6  -9   4        0.21        5.70     22.92 o 
  -5  -9   4      939.66      981.27     40.72 o 
  -4  -9   4      127.49       94.62     24.44 o 
  -3  -9   4      791.00      797.28     36.23 o 
  -2  -9   4     1280.74     1261.52     41.64 o 
  -1  -9   4        4.22       13.00     21.61 o 
   0  -9   4      196.25      203.84     28.14 o 
   1  -9   4        0.07      -12.93     21.04 o 
   2  -9   4      356.06      412.75     41.44 o 
   3  -9   4      267.83      314.09     32.52 o 
   4  -9   4      841.80      788.97     46.80 o 
   5  -9   4      111.81      107.72     39.07 o 
   6  -9   4       12.95       -5.92     37.89 o 
   7  -9   4        8.58       -9.47     53.28 o 
   8  -9   4       28.35       11.84     59.20 o 
 -11  -8   4      304.79      296.70     46.46 o 
 -10  -8   4        3.35       13.79     33.00 o 
  -9  -8   4      405.35      412.53     45.12 o 
  -8  -8   4      688.69      651.85     49.40 o 
  -7  -8   4      181.85      126.14     43.22 o 
  -6  -8   4     2673.91     2788.47     84.07 o 
  -5  -8   4       30.12       35.76     20.73 o 
  -4  -8   4     1293.90     1357.26     37.96 o 
  -3  -8   4     1800.33     1892.22     43.38 o 
  -2  -8   4       12.89       13.50     17.97 o 
  -1  -8   4       39.23        0.20     13.33 o 
   0  -8   4      631.37      606.43     59.20 o 
   1  -8   4      429.08      469.12     35.05 o 
   2  -8   4      237.45      229.05     28.32 o 
   3  -8   4       19.08       13.43     21.72 o 
   4  -8   4       42.63       22.89     22.42 o 
   5  -8   4        6.08       13.02     33.15 o 
   6  -8   4       40.22       39.07     40.26 o 
   7  -8   4       46.45       46.18     37.89 o 
   8  -8   4      334.90      427.44     73.41 o 
   9  -8   4      765.09      843.04     97.09 o 
 -12  -7   4      227.71      226.68     48.14 o 
 -11  -7   4        4.27      -33.06     33.06 o 
 -10  -7   4     1462.07     1350.98     69.07 o 
  -9  -7   4     1235.58     1336.63    100.64 o 
  -8  -7   4      195.13      223.96     32.62 o 
  -7  -7   4     2129.16     2351.27     76.60 o 
  -6  -7   4     1022.71     1023.46     75.19 o 
  -5  -7   4      142.12      196.82     47.36 o 
  -4  -7   4     3302.48     3398.99     65.23 o 
  -3  -7   4     1491.15     1456.24     35.95 o 
  -2  -7   4       64.45       42.48     14.07 o 
  -1  -7   4      742.38      716.92     27.82 o 
   0  -7   4      103.07       78.49     35.52 o 
   1  -7   4      413.31      422.31     31.78 o 
   2  -7   4     6853.04     7047.63    168.14 o 
   3  -7   4      384.12      372.59     30.94 o 
   4  -7   4     4572.13     4754.38    112.88 o 
   5  -7   4      251.43      223.79     42.63 o 
   6  -7   4       97.29      120.77     41.44 o 
   7  -7   4      723.43      764.90     72.23 o 
   8  -7   4       16.79       -0.54     30.94 o 
   9  -7   4      169.28      134.74     37.43 o 
 -12  -6   4       14.68      -18.73     56.24 o 
 -11  -6   4     2045.47     2032.82     86.22 o 
 -10  -6   4      142.14      114.30     34.74 o 
  -9  -6   4       21.96       13.85     27.59 o 
  -8  -6   4       30.98      -12.80     24.43 o 
  -7  -6   4      692.52      704.32     46.05 o 
  -6  -6   4       17.47      -18.71     18.71 o 
  -5  -6   4      653.05      591.45     36.00 o 
  -4  -6   4     1502.65     1473.31     41.79 o 
  -3  -6   4        1.77       -1.60     10.51 o 
  -2  -6   4     3519.02     3369.36     58.05 o 
  -1  -6   4       40.22       -2.36     24.00 o 
   0  -6   4     3495.39     3419.82     84.07 o 
   1  -6   4      650.28      572.12     62.75 o 
   2  -6   4     1537.33     1597.81     50.61 o 
   3  -6   4      923.61      865.80     39.32 o 
   4  -6   4     1263.92     1253.22     47.17 o 
   5  -6   4     1052.07      924.58     47.53 o 
   6  -6   4     1034.69     1007.63     68.67 o 
   7  -6   4       69.98       86.44     39.07 o 
   8  -6   4      746.52      735.30     71.04 o 
   9  -6   4       98.49      111.47     35.05 o 
  10  -6   4      170.52      184.81     62.16 o 
 -13  -5   4      893.75      880.58     85.25 o 
 -12  -5   4        1.08      -34.74     34.74 o 
 -11  -5   4      224.50      300.28     45.21 o 
 -10  -5   4       60.93       -6.71     30.11 o 
  -9  -5   4      527.90      544.71     45.58 o 
  -8  -5   4      293.03      305.95     36.81 o 
  -7  -5   4      716.10      671.77     43.54 o 
  -6  -5   4     1979.08     1849.42     62.73 o 
  -5  -5   4        2.26       -9.22     15.84 o 
  -4  -5   4     2547.66     2412.03     54.75 o 
  -3  -5   4      488.01      490.50     20.13 o 
  -2  -5   4      971.29     1161.26     27.61 o 
  -1  -5   4     1198.35     1101.27     25.05 o 
   0  -5   4      360.91      332.12     25.46 o 
   1  -5   4        4.12      -13.64     13.64 o 
   2  -5   4     6808.27     6871.22    145.50 o 
   3  -5   4       27.34        4.16     29.01 o 
   4  -5   4       12.26       -5.22     13.69 o 
   5  -5   4      574.72      521.54     35.58 o 
   6  -5   4      910.82      778.06     45.49 o 
   7  -5   4        7.87       11.34     24.27 o 
   8  -5   4     2235.63     2228.38    106.56 o 
   9  -5   4      108.99      112.48     31.82 o 
  10  -5   4        2.73       75.78     44.99 o 
  11  -5   4      304.10      314.96     62.75 o 
 -13  -4   4      117.70       87.62     58.02 o 
 -12  -4   4       86.63       48.86     37.56 o 
 -11  -4   4      646.12      608.71     54.00 o 
 -10  -4   4      126.62       56.06     32.52 o 
  -9  -4   4       33.44       12.25     27.83 o 
  -8  -4   4     1842.64     1807.82     68.64 o 
  -7  -4   4     1037.70      924.78     47.72 o 
  -6  -4   4     1711.89     1646.08     56.91 o 
  -5  -4   4      215.45      167.93     20.88 o 
  -4  -4   4      780.95      806.09     28.60 o 
  -3  -4   4       92.65       79.20     11.46 o 
  -2  -4   4     3001.41     2799.27     47.67 o 
  -1  -4   4      432.65      377.40     25.04 o 
   0  -4   4     3771.58     4069.75    176.42 o 
   1  -4   4      747.63      745.27     30.94 o 
   2  -4   4      632.25      738.98     30.94 o 
   3  -4   4     2414.15     2137.07     46.69 o 
   4  -4   4     3246.00     2851.48     59.45 o 
   5  -4   4     2166.10     2100.88     63.21 o 
   6  -4   4     1130.97     1049.02     46.46 o 
   7  -4   4     2918.24     2916.77     92.36 o 
   8  -4   4       61.73       76.86     29.60 o 
   9  -4   4      778.51      897.64     54.34 o 
  10  -4   4        3.00      -37.89     41.44 o 
  11  -4   4      410.02      401.39     65.12 o 
  12  -4   4       34.65       18.94     53.28 o 
 -13  -3   4       26.63      -48.55     48.55 o 
 -12  -3   4      396.15      445.20     74.60 o 
 -11  -3   4     1450.87     1538.27    140.90 o 
 -10  -3   4      254.09      164.99     35.52 o 
  -9  -3   4      327.75      355.25     38.09 o 
  -8  -3   4       12.37      -20.13     23.01 o 
  -7  -3   4      119.57       75.78     24.28 o 
  -6  -3   4      857.15      836.47     55.13 o 
  -5  -3   4       22.20       19.86     14.63 o 
  -4  -3   4        3.60       11.07     10.82 o 
  -3  -3   4     1148.76      918.14     27.04 o 
  -2  -3   4     4338.67     4188.42     65.05 o 
  -1  -3   4     1733.01     1556.83     28.58 o 
   0  -3   4    27929.65    28178.76    532.69 o 
   1  -3   4      294.55      261.40     18.82 o 
   2  -3   4     8913.81     8265.65    282.20 o 
   3  -3   4      359.01      363.17     18.57 o 
   4  -3   4      205.91      182.52     15.60 o 
   5  -3   4       59.00       12.93     15.00 o 
   6  -3   4      880.98      865.96     78.15 o 
   7  -3   4      120.46      207.43     48.55 o 
   8  -3   4     1009.24     1056.10     51.89 o 
   9  -3   4      225.07      323.93     40.85 o 
  10  -3   4      104.61       47.36     30.98 o 
  11  -3   4        7.17      -14.54     31.32 o 
  12  -3   4       48.78       71.04     54.47 o 
 -13  -2   4      195.46       95.91     60.39 o 
 -12  -2   4       10.00      -10.66     48.55 o 
 -11  -2   4       13.31       -5.92     42.63 o 
 -10  -2   4      212.20      240.36     55.65 o 
  -9  -2   4      212.25      197.03     33.84 o 
  -8  -2   4      385.78      351.55     38.49 o 
  -7  -2   4     2710.86     2725.09     61.66 o 
  -6  -2   4     2791.85     2470.20     74.30 o 
  -5  -2   4       16.47       24.04     10.91 o 
  -4  -2   4     9701.18     9413.42    198.62 o 
  -3  -2   4      241.35      280.26     16.14 o 
  -2  -2   4     8130.51     7514.45    108.37 o 
  -1  -2   4      791.32      657.92     15.79 o 
   0  -2   4     1281.90     1493.66     79.92 o 
   1  -2   4      603.88      567.27     23.85 o 
   2  -2   4     1090.92      930.83     30.94 o 
   3  -2   4     1198.63     1147.34     28.57 o 
   4  -2   4     3747.30     3508.76     82.84 o 
   5  -2   4      256.05      275.97     27.23 o 
   6  -2   4       48.31       47.28     18.82 o 
   7  -2   4      451.60      485.46     35.89 o 
   8  -2   4      910.46      950.65     56.83 o 
   9  -2   4      423.37      553.92     43.90 o 
  10  -2   4      490.11      479.82     44.35 o 
  11  -2   4        0.91       -3.73     30.55 o 
  12  -2   4      689.65      706.96     64.53 o 
 -13  -1   4       98.51      169.32     65.12 o 
 -12  -1   4        5.99      -40.26     49.73 o 
 -11  -1   4      247.94      372.98     65.12 o 
 -10  -1   4     1897.04     1819.89    107.75 o 
  -9  -1   4        2.27      -34.34     35.52 o 
  -8  -1   4     7419.07     7292.57    251.02 o 
  -7  -1   4      119.33       72.87     15.89 o 
  -6  -1   4     5621.27     5473.07    126.25 o 
  -5  -1   4      274.23      307.99     29.83 o 
  -4  -1   4      405.20      458.61     29.11 o 
  -3  -1   4      788.13      742.98     30.55 o 
  -2  -1   4     2511.32     2073.39     72.23 o 
  -1  -1   4      500.75      465.98     45.59 o 
   1  -1   4     2176.41     1975.77     47.25 o 
   2  -1   4      855.34      902.49     25.29 o 
   3  -1   4      705.26      674.83     17.45 o 
   4  -1   4     3798.81     3550.58     68.56 o 
   5  -1   4     1547.16     1497.73     45.47 o 
   6  -1   4     2872.64     2965.13     63.80 o 
   7  -1   4        1.04      -20.62     26.40 o 
   8  -1   4     1579.60     1626.40     50.08 o 
   9  -1   4     2089.78     2200.69     75.35 o 
  10  -1   4       17.33       42.45     29.01 o 
  11  -1   4      792.47      902.37     58.18 o 
  12  -1   4        2.57       29.34     37.89 o 
  13  -1   4      196.56      184.12     43.66 o 
 -13   0   4      236.13      252.20     72.23 o 
 -12   0   4      983.38     1149.71    103.01 o 
 -11   0   4       26.16      -30.79     46.18 o 
 -10   0   4      393.19      427.44     66.31 o 
  -9   0   4      958.07      991.05     84.07 o 
  -8   0   4      303.75      288.91     50.91 o 
  -7   0   4     1843.48     1877.97     69.86 o 
  -6   0   4     4870.15     4588.19    111.09 o 
  -5   0   4      484.73      511.63     45.59 o 
  -4   0   4       86.58       62.03     12.70 o 
  -3   0   4      121.23      117.36     15.00 o 
  -2   0   4     3032.99     3016.23     62.06 o 
  -1   0   4        2.26       -0.47      6.24 o 
   0   0   4     3889.42     3566.86     74.01 o 
   1   0   4      149.09      131.41     11.63 o 
   2   0   4     7923.92     7871.45    129.31 o 
   3   0   4      407.17      387.53     15.60 o 
   4   0   4     1967.04     2032.61     42.79 o 
   5   0   4     7925.93     7961.93    137.58 o 
   6   0   4     1630.29     1961.21     50.05 o 
   7   0   4     4168.25     4220.60    104.65 o 
   8   0   4      231.57      251.90     40.26 o 
   9   0   4      238.06      281.68     33.90 o 
  10   0   4       10.24       18.23     34.93 o 
  11   0   4      835.98      913.26     58.99 o 
  12   0   4        0.88       72.07     34.20 o 
  13   0   4      973.28     1036.65     69.82 o 
 -13   1   4      290.42      446.39     84.07 o 
 -12   1   4        0.02      -33.15     53.28 o 
 -11   1   4      797.82     1052.62     97.09 o 
 -10   1   4      152.57      139.72     53.28 o 
  -9   1   4      297.20      376.53     59.20 o 
  -8   1   4      768.98      716.77     49.50 o 
  -7   1   4     1461.25     1442.48     56.73 o 
  -6   1   4     4910.13     4818.74     94.23 o 
  -5   1   4     1914.40     1802.97     45.03 o 
  -4   1   4     3627.65     3388.33     68.48 o 
  -3   1   4       80.56       78.29     13.32 o 
  -2   1   4     6979.64     6517.67    339.23 o 
  -1   1   4      140.48      155.48      9.38 o 
   0   1   4      995.52     1042.19     41.36 o 
   1   1   4     1388.04     1360.82     33.46 o 
   2   1   4      177.51      260.72     20.72 o 
   3   1   4      686.29      626.70     19.26 o 
   4   1   4     2854.80     3075.34     71.49 o 
   5   1   4      151.34      194.63     18.36 o 
   6   1   4     1765.15     1842.88     54.84 o 
   7   1   4     2268.98     2216.40     94.13 o 
   8   1   4       25.39      -19.66     19.66 o 
   9   1   4       89.12       43.99     31.38 o 
  10   1   4       74.63       47.03     27.12 o 
  11   1   4      283.76      205.70     37.19 o 
  12   1   4      248.13      265.05     42.23 o 
  13   1   4      878.55      937.77     92.36 o 
 -12   2   4       11.04      -33.15     53.28 o 
 -11   2   4      956.05     1068.01    100.64 o 
 -10   2   4      276.47      323.25     65.12 o 
  -9   2   4     2624.41     2881.98    142.09 o 
  -8   2   4     1717.95     1766.78     51.21 o 
  -7   2   4      427.56      398.74     25.46 o 
  -6   2   4     4791.12     4688.09     94.48 o 
  -5   2   4     1745.40     1681.84     76.03 o 
  -4   2   4     6855.20     6948.49    153.21 o 
  -3   2   4      210.03      210.58     36.71 o 
  -2   2   4      935.64      941.18     33.90 o 
  -1   2   4        2.39        0.87      4.01 o 
   0   2   4       54.31       48.25     20.59 o 
   1   2   4       48.15       58.34      9.39 o 
   2   2   4      144.98      229.06     12.67 o 
   3   2   4     1664.54     1742.65     66.90 o 
   4   2   4      163.77      247.75     18.71 o 
   5   2   4     1647.86     1831.23    105.97 o 
   6   2   4     4655.73     5175.24    119.20 o 
   7   2   4      317.44      326.93     28.04 o 
   8   2   4     2279.64     2460.60     74.50 o 
   9   2   4     2333.76     2336.28     76.60 o 
  10   2   4      215.52      256.52     42.03 o 
  11   2   4     1048.97     1059.03     60.70 o 
  12   2   4      233.92      201.38     40.45 o 
  13   2   4        4.70      -30.17     35.05 o 
 -12   3   4      529.09      628.73     89.99 o 
 -11   3   4       32.81       63.94     58.02 o 
 -10   3   4      616.89      793.31     87.62 o 
  -8   3   4     3580.43     3636.84    103.69 o 
  -7   3   4     2485.99     2484.43     64.01 o 
  -6   3   4       13.62       18.37     13.66 o 
  -5   3   4       76.24       91.97     17.03 o 
  -4   3   4     1881.81     1901.37     57.77 o 
  -3   3   4      635.39      595.68     31.39 o 
  -2   3   4     7612.84     8724.09    264.04 o 
  -1   3   4      213.19      247.21     20.40 o 
   0   3   4      158.29      196.29     20.72 o 
   1   3   4       32.50       24.73      7.02 o 
   2   3   4     9610.83    10909.48    185.69 o 
   3   3   4       34.48       35.86     11.63 o 
   4   3   4    30885.19    35978.10    579.49 o 
   5   3   4      991.49      947.53     28.10 o 
   6   3   4     1084.96     1219.40     34.39 o 
   7   3   4     1916.01     2018.86     47.71 o 
   8   3   4       41.84       66.59     21.24 o 
   9   3   4        4.24      -19.86     22.18 o 
  10   3   4      272.01      254.60     39.67 o 
  11   3   4       30.15      -26.79     26.79 o 
  12   3   4       57.79       89.66     35.89 o 
  13   3   4      228.88      181.12     49.14 o 
 -12   4   4      357.94      410.87     82.88 o 
 -11   4   4      316.62      248.65     71.04 o 
 -10   4   4       47.29       52.10     55.65 o 
  -9   4   4       32.64       20.36     20.90 o 
  -8   4   4       88.86      125.91     22.60 o 
  -7   4   4       30.31       19.86     17.25 o 
  -6   4   4      755.03      735.25     41.44 o 
  -5   4   4      340.10      346.13     28.43 o 
  -4   4   4       72.26      122.36     19.20 o 
  -3   4   4      694.17      712.51     35.16 o 
  -2   4   4    33870.34    35243.67   1798.57 o 
  -1   4   4      909.33     1037.95     38.49 o 
   0   4   4    19464.85    20487.73    415.69 o 
   1   4   4      141.07      163.10     17.34 o 
   2   4   4     6698.60     7206.78    155.72 o 
   3   4   4     1459.64     1567.17     38.23 o 
   4   4   4      113.39       71.90     24.08 o 
   5   4   4      910.97      895.25     28.08 o 
   6   4   4     2678.08     2714.30     57.75 o 
   7   4   4       92.65      106.54     13.65 o 
   8   4   4      336.81      363.95     37.89 o 
   9   4   4     3563.52     3557.41    100.89 o 
  10   4   4       52.18      125.51     40.26 o 
  11   4   4     1289.06     1181.76     61.10 o 
  12   4   4        3.14       61.57     47.36 o 
  13   4   4       43.16       11.36     34.74 o 
 -11   5   4       59.06       91.17     63.94 o 
 -10   5   4        3.13       41.44     55.65 o 
  -9   5   4       10.95      -16.06     22.01 o 
  -8   5   4        1.42       -8.24     20.72 o 
  -7   5   4      219.12      179.73     24.50 o 
  -6   5   4     3264.56     3482.08     98.80 o 
  -5   5   4       25.86       36.17     21.31 o 
  -4   5   4    11111.42    12397.47    267.92 o 
  -3   5   4      199.13       89.68     65.12 o 
  -2   5   4     3977.16     4524.67    111.77 o 
  -1   5   4      194.51      172.35     20.09 o 
   0   5   4      231.33      223.07     21.24 o 
   1   5   4       37.76       42.66     13.32 o 
   2   5   4     4301.01     4592.03    107.97 o 
   3   5   4       38.30       69.73     13.09 o 
   4   5   4      267.82      318.91     16.68 o 
   5   5   4      559.08      551.85     24.72 o 
   6   5   4     1599.08     1585.35     40.82 o 
   7   5   4     3121.95     2015.25     87.62 o 
   8   5   4     1458.69     1768.97     91.17 o 
   9   5   4      305.23      288.91     49.73 o 
  10   5   4      260.50      197.29    148.01 o 
  11   5   4      782.45      725.68    159.25 o 
  12   5   4        4.36       33.31     30.94 o 
  13   5   4      922.31      800.10     62.34 o 
 -11   6   4      200.70      278.25     75.78 o 
 -10   6   4      442.84      535.19     87.62 o 
  -9   6   4      317.01      280.46     33.76 o 
  -8   6   4     1434.35     1369.92     62.23 o 
  -7   6   4      447.78      441.97     39.71 o 
  -6   6   4      171.47      154.98     28.43 o 
  -5   6   4      842.60      899.68     47.30 o 
  -4   6   4       83.34       82.60     20.73 o 
  -3   6   4      194.42      176.08     24.24 o 
  -2   6   4     3049.23     3287.16     99.46 o 
  -1   6   4     1554.72     1709.52     57.70 o 
   0   6   4     1261.57     1378.01     49.81 o 
   1   6   4      439.95      469.10     39.07 o 
   2   6   4     3159.54     3355.52     86.63 o 
   3   6   4       44.26       40.98     12.18 o 
   4   6   4      824.73      863.80     30.63 o 
   5   6   4       40.06       44.20     10.65 o 
   6   6   4      826.80      938.42     32.75 o 
   7   6   4      275.35      317.22     30.94 o 
   8   6   4       89.11      133.29     26.05 o 
   9   6   4     3321.34     3319.22     99.15 o 
  10   6   4       30.54       56.32     28.80 o 
  11   6   4      437.53      407.30     44.74 o 
  12   6   4       15.22       35.63     44.40 o 
  13   6   4      321.86      220.27     41.13 o 
 -10   7   4      131.20      105.38     66.31 o 
  -9   7   4      300.40      353.86     37.96 o 
  -8   7   4      121.82      116.42     29.44 o 
  -7   7   4       78.36       94.72     44.40 o 
  -6   7   4       16.54       33.94     24.95 o 
  -5   7   4       48.10       53.37     63.35 o 
  -4   7   4       82.70       35.50     62.16 o 
  -3   7   4      492.02      513.81     55.65 o 
  -2   7   4     3480.03     3488.64     97.54 o 
  -1   7   4       70.14       80.68     20.09 o 
   0   7   4     4983.64     5316.18    129.77 o 
   1   7   4        0.37       -2.99     14.16 o 
   2   7   4     1361.95     1399.53     54.47 o 
   3   7   4       43.34       50.94     16.68 o 
   4   7   4      500.25      507.83     27.11 o 
   5   7   4      667.43      640.50     25.74 o 
   6   7   4       23.13       39.40     12.33 o 
   7   7   4      241.04      222.06     47.36 o 
   8   7   4        3.09       23.52     22.08 o 
   9   7   4      569.97      578.39     88.80 o 
  10   7   4      108.18      108.39     30.94 o 
  11   7   4     1858.47     1679.73     74.46 o 
  12   7   4      101.65      139.78     40.16 o 
  13   7   4       79.16      131.50     41.39 o 
  -9   8   4       35.25       65.22     32.01 o 
  -8   8   4       14.75       26.43     29.52 o 
  -7   8   4     1733.01     1733.27    110.12 o 
  -6   8   4     1229.38     1208.17     70.45 o 
  -5   8   4      366.94      371.58     38.87 o 
  -4   8   4     3357.52     3393.48    101.72 o 
  -3   8   4       66.73       72.18     25.46 o 
  -2   8   4     2824.91     2826.18     87.62 o 
  -1   8   4     1036.40     1066.21     51.49 o 
   0   8   4      184.02      152.12     24.43 o 
   1   8   4       71.17       31.92     21.72 o 
   2   8   4      444.30      465.51     35.52 o 
   3   8   4        1.11       -1.18     25.46 o 
   4   8   4      644.56      789.04     41.39 o 
   5   8   4      764.90      921.01     32.26 o 
   6   8   4      735.25      762.63     29.53 o 
   7   8   4      249.30      244.97     35.52 o 
   8   8   4        9.39        9.66     23.76 o 
   9   8   4      983.99      936.66     56.08 o 
  10   8   4      499.69      525.95     48.09 o 
  11   8   4        3.16      -11.27     29.27 o 
  12   8   4      175.59      137.94     39.35 o 
  -8   9   4     1318.63     1444.36     87.31 o 
  -7   9   4      676.36      585.67     53.56 o 
  -6   9   4     2209.82     2226.63     86.24 o 
  -5   9   4      227.98      288.91     53.28 o 
  -4   9   4      867.50      868.63    113.08 o 
  -3   9   4        1.70      -21.72     21.72 o 
  -2   9   4      208.70      187.37     30.14 o 
  -1   9   4      266.71      255.98     32.16 o 
   0   9   4     1304.87     1370.78     58.18 o 
   1   9   4       16.55       37.21     36.71 o 
   2   9   4      520.75      555.20     40.45 o 
   3   9   4     2672.41     2824.20     91.76 o 
   4   9   4      439.98      399.45     33.21 o 
   5   9   4      621.74      614.12     33.84 o 
   6   9   4     1474.12     1598.61     49.90 o 
   7   9   4       90.53       97.87     27.81 o 
   8   9   4     1241.82     1196.59     59.82 o 
   9   9   4     1207.32     1044.62     74.00 o 
  10   9   4      235.58      250.36     38.49 o 
  11   9   4       21.41      -13.66     31.19 o 
  12   9   4       84.22       92.53     39.71 o 
  -7  10   4       90.05      112.97     68.08 o 
  -6  10   4      475.68      512.29     51.49 o 
  -5  10   4        1.51       20.02     30.48 o 
  -4  10   4      357.22      307.72     40.55 o 
  -3  10   4      499.15      440.89     58.61 o 
  -2  10   4       53.56       13.30     25.53 o 
  -1  10   4      770.90      755.48     49.81 o 
   0  10   4     1718.75     1680.77     68.23 o 
   1  10   4     1050.84     1084.39     56.08 o 
   2  10   4     8392.09     9036.28    210.54 o 
   3  10   4      441.81      499.54     39.77 o 
   4  10   4     1636.42     1801.96     66.84 o 
   5  10   4      522.73      556.53     33.18 o 
   6  10   4       85.42       87.02     27.81 o 
   7  10   4      113.87       84.39     30.48 o 
   8  10   4      982.61      978.08     58.08 o 
   9  10   4        5.56       -6.46     28.98 o 
  10  10   4       74.06       96.25     35.13 o 
  11  10   4      222.35      194.17     43.54 o 
  -6  11   4        0.41       10.95     29.60 o 
  -5  11   4       82.66       52.54     34.74 o 
  -4  11   4      452.58      326.99     44.28 o 
  -3  11   4       21.87       37.73     30.11 o 
  -2  11   4     1133.49     1151.41     61.94 o 
  -1  11   4      152.49      167.54     33.06 o 
   0  11   4     1002.91     1017.30     57.77 o 
   1  11   4      929.29      974.75     55.67 o 
   2  11   4        1.13       24.27     25.95 o 
   3  11   4       37.38       20.52     26.28 o 
   4  11   4      991.00     1062.33     65.12 o 
   5  11   4      687.70      677.72     55.99 o 
   6  11   4      146.66      133.80     46.18 o 
   7  11   4     1322.66     1281.74     65.31 o 
   8  11   4      387.42      372.51     50.32 o 
   9  11   4     1153.43     1029.97     64.47 o 
  10  11   4       75.27       71.33     36.41 o 
  -5  12   4        5.08       73.26     37.19 o 
  -4  12   4      638.43      594.87     62.16 o 
  -3  12   4        7.48        1.64     30.55 o 
  -2  12   4       12.36       -7.28     31.39 o 
  -1  12   4       41.41       39.63     53.87 o 
   0  12   4     1013.19     1051.18     62.37 o 
   1  12   4     1383.24     1425.12     69.48 o 
   2  12   4      412.55      447.69     44.35 o 
   3  12   4      352.51      445.98     43.81 o 
   4  12   4      389.75      364.19     41.29 o 
   5  12   4      555.93      575.31     46.80 o 
   6  12   4      723.25      691.49     74.60 o 
   7  12   4        9.92      -26.05     39.07 o 
   8  12   4      264.99      253.65     41.98 o 
   9  12   4       11.92       37.30     33.72 o 
  -3  13   4        0.98       37.19     33.46 o 
  -2  13   4      689.74      626.96     57.35 o 
  -1  13   4        2.79       78.50     43.22 o 
   0  13   4       83.70       98.93     36.41 o 
   1  13   4      101.36      123.71     35.52 o 
   2  13   4       74.20      116.88     37.89 o 
   3  13   4      276.62      302.26     41.76 o 
   4  13   4      419.16      419.87     62.16 o 
   5  13   4       96.54       89.99     46.18 o 
   6  13   4      259.98      242.73     54.47 o 
   7  13   4       13.81       60.39     47.36 o 
   0  14   4     1710.79     1681.61    103.60 o 
   1  14   4        9.92       39.45     35.58 o 
   2  14   4      274.22      279.04     44.28 o 
   3  14   4        2.17      -29.95     32.16 o 
   4  14   4       16.02       10.17     33.84 o 
   5  14   4      165.49      200.10     54.47 o 
  -6 -12   5        1.50       -5.92     41.44 o 
  -5 -12   5      583.12      571.90     69.86 o 
  -4 -12   5      108.00      141.03     34.56 o 
  -3 -12   5      268.71      240.80     34.78 o 
  -2 -12   5       85.33       75.21     27.88 o 
  -1 -12   5       22.33      -15.13     24.68 o 
   0 -12   5        4.45       50.91     53.28 o 
   1 -12   5       11.27      -21.31     50.91 o 
   2 -12   5       68.05       62.75     58.02 o 
  -8 -11   5      194.24      241.55     55.65 o 
  -7 -11   5      183.64      179.98     52.10 o 
  -6 -11   5      592.53      682.01     72.23 o 
  -5 -11   5        0.79       59.20     39.07 o 
  -4 -11   5      358.53      390.74     58.02 o 
  -3 -11   5      157.93      150.10     33.84 o 
  -2 -11   5       69.94       85.88     29.77 o 
  -1 -11   5      114.67       94.82     29.83 o 
   0 -11   5        7.76        2.02     26.74 o 
   1 -11   5       71.46       67.64     29.83 o 
   2 -11   5       80.17      131.43     49.73 o 
   3 -11   5      456.47      371.79     68.67 o 
   4 -11   5       15.84      -49.73     49.73 o 
  -9 -10   5       84.73       63.35     35.16 o 
  -8 -10   5       35.95       74.00     32.65 o 
  -7 -10   5       81.70      103.01     44.99 o 
  -6 -10   5      800.85      854.88     78.15 o 
  -5 -10   5      426.67      448.76     60.39 o 
  -4 -10   5      529.02      572.34     47.17 o 
  -3 -10   5        1.51      -16.46     25.04 o 
  -2 -10   5        2.25      -23.59     23.59 o 
  -1 -10   5     1142.79     1093.68     66.90 o 
   0 -10   5       91.04      -24.39     27.59 o 
   1 -10   5     2693.17     3024.66    144.45 o 
   2 -10   5        1.97      -25.28     25.28 o 
   3 -10   5      321.84      393.10     53.28 o 
   4 -10   5       22.54        5.03     27.83 o 
   5 -10   5      161.30      161.03     61.57 o 
   6 -10   5        0.37      -49.73     49.73 o 
 -10  -9   5      120.16      105.80     39.71 o 
  -9  -9   5       12.71       24.36     32.23 o 
  -8  -9   5      399.20      465.44     44.35 o 
  -7  -9   5      855.98      968.31     55.67 o 
  -6  -9   5       30.41       23.99     20.44 o 
  -5  -9   5      838.53      884.99     40.23 o 
  -4  -9   5       55.13       57.84     26.97 o 
  -3  -9   5     2962.60     3064.99     90.24 o 
  -2  -9   5      193.80      231.03     53.87 o 
  -1  -9   5      726.94      776.15     45.00 o 
   0  -9   5       47.28       47.12     24.43 o 
   1  -9   5      532.96      607.75     67.49 o 
   2  -9   5       40.36       35.14     24.43 o 
   3  -9   5     2995.99     3054.54     89.02 o 
   4  -9   5        7.25       21.35     27.48 o 
   5  -9   5      339.45      357.58     59.20 o 
   6  -9   5      328.02      305.49     59.20 o 
   7  -9   5       51.50       18.94     56.83 o 
 -11  -8   5        4.10      -10.00     35.97 o 
 -10  -8   5      186.50      190.78     40.16 o 
  -9  -8   5       38.34       22.50     30.98 o 
  -8  -8   5       15.15       42.56     29.27 o 
  -7  -8   5      481.16      450.27     39.76 o 
  -6  -8   5       27.53       -0.96     22.56 o 
  -5  -8   5      903.19      898.86     65.62 o 
  -4  -8   5       24.16      -14.66     14.66 o 
  -3  -8   5      123.41      123.96     22.80 o 
  -2  -8   5      656.53      632.97     30.66 o 
  -1  -8   5      606.19      691.72     42.97 o 
   0  -8   5      368.21      345.86     34.68 o 
   1  -8   5      113.10      102.54     33.75 o 
   2  -8   5     1435.76     1451.70     55.56 o 
   3  -8   5      604.59      708.77    106.56 o 
   4  -8   5      185.95      155.58     28.32 o 
   5  -8   5     1572.22     1832.91     97.09 o 
   6  -8   5      203.66      183.53     50.91 o 
   7  -8   5      148.07      124.33     49.73 o 
   8  -8   5      111.44      109.76     39.24 o 
 -12  -7   5      264.58      260.10     49.81 o 
 -11  -7   5      252.53      161.08     41.84 o 
 -10  -7   5      304.33      243.77     42.68 o 
  -9  -7   5      378.20      399.08     43.90 o 
  -8  -7   5      549.06      568.49     45.62 o 
  -7  -7   5       84.90       63.24     30.19 o 
  -6  -7   5      196.04      190.21     28.04 o 
  -5  -7   5      796.48      830.08     57.43 o 
  -4  -7   5      909.41      947.14     31.02 o 
  -3  -7   5      832.48      852.27     46.83 o 
  -2  -7   5        8.15       12.90     12.71 o 
  -1  -7   5      188.40      201.58     17.59 o 
   0  -7   5      201.44      197.09     26.13 o 
   1  -7   5     2926.00     2971.19     85.84 o 
   2  -7   5       83.87       66.41     22.74 o 
   3  -7   5     4494.73     4351.37    107.01 o 
   4  -7   5      398.91      323.05     31.97 o 
   5  -7   5      149.66      134.98     40.26 o 
   6  -7   5       99.43       66.31     41.44 o 
   7  -7   5       92.97       49.73     44.99 o 
   8  -7   5      117.41      118.41     47.36 o 
   9  -7   5      158.71      115.37     48.55 o 
 -12  -6   5      531.14      417.25     68.67 o 
 -11  -6   5       23.83       15.98     35.58 o 
 -10  -6   5       10.89      -30.79     30.79 o 
  -9  -6   5       76.27      130.31     38.48 o 
  -8  -6   5      157.77      121.13     29.60 o 
  -7  -6   5      608.30      697.41     44.79 o 
  -6  -6   5     1215.83     1170.95     50.65 o 
  -5  -6   5      866.62      775.31     39.67 o 
  -4  -6   5      705.09      694.03     26.54 o 
  -3  -6   5     3806.90     3690.55     64.38 o 
  -2  -6   5       98.36       60.17     17.26 o 
  -1  -6   5     1890.98     1744.18     41.97 o 
   0  -6   5      638.99      622.53     24.20 o 
   1  -6   5     1547.27     1541.26     51.44 o 
   2  -6   5      331.54      317.68     27.59 o 
   3  -6   5      156.01      120.44     42.63 o 
   4  -6   5      537.01      633.47     44.40 o 
   5  -6   5      457.23      401.39     50.91 o 
   6  -6   5      437.51      375.34     52.10 o 
   7  -6   5      857.44      762.53     72.23 o 
   8  -6   5     1512.19     1654.12     99.46 o 
   9  -6   5      257.21      221.42     54.47 o 
  10  -6   5      567.61      646.27     56.51 o 
 -12  -5   5      207.14      253.75     48.14 o 
 -11  -5   5      135.10       68.11     39.60 o 
 -10  -5   5     1295.15     1293.20     98.28 o 
  -9  -5   5      261.16      203.74     36.41 o 
  -8  -5   5     1572.39     1615.82     75.19 o 
  -7  -5   5     4173.95     4055.01    163.40 o 
  -6  -5   5      934.24      829.91     44.79 o 
  -5  -5   5     2242.56     1990.31     63.35 o 
  -4  -5   5     1475.15     1239.14     38.31 o 
  -3  -5   5     1131.52     1126.38     37.60 o 
  -2  -5   5      312.55      288.45     15.08 o 
  -1  -5   5     1657.52     1384.03     34.30 o 
   0  -5   5      292.49      274.96     16.46 o 
   1  -5   5     8854.49     8745.31    181.48 o 
   2  -5   5      544.98      509.56     31.32 o 
   3  -5   5      631.68      566.68     32.77 o 
   4  -5   5      600.91      599.35     53.28 o 
   5  -5   5      189.08      130.25     35.52 o 
   6  -5   5      869.72      811.07     65.12 o 
   7  -5   5     1527.59     1388.89     84.07 o 
   8  -5   5      298.55      323.25     53.28 o 
   9  -5   5     1026.47     1065.65     82.88 o 
  10  -5   5       23.27       46.18     44.99 o 
  11  -5   5       49.64       26.05     49.73 o 
 -13  -4   5       44.51       -4.74     54.47 o 
 -12  -4   5      676.11      683.20     87.62 o 
 -11  -4   5      954.66     1065.80     69.04 o 
 -10  -4   5       10.75      -30.00     30.00 o 
  -9  -4   5      473.42      436.29     43.95 o 
  -8  -4   5      841.29      867.53     53.16 o 
  -7  -4   5        0.04       -9.82     21.24 o 
  -6  -4   5     1894.31     1789.89     62.34 o 
  -5  -4   5     1290.49     1035.35     42.27 o 
  -4  -4   5      228.30      227.84     21.33 o 
  -3  -4   5     1627.71     1482.08     32.40 o 
  -2  -4   5      395.55      325.61     15.56 o 
  -1  -4   5        4.39       22.05      7.09 o 
   0  -4   5     1688.97     1486.88     47.25 o 
   2  -4   5     4265.70     4122.99     94.96 o 
   3  -4   5      514.05      436.76     21.40 o 
   4  -4   5      224.07      219.21     17.21 o 
   5  -4   5     1068.23     1003.44     41.76 o 
   6  -4   5      315.85      332.48     30.44 o 
   7  -4   5      212.00      282.99     46.18 o 
   8  -4   5      436.55      510.33     60.39 o 
   9  -4   5      686.71      699.77     73.41 o 
  10  -4   5       32.67        4.74     42.63 o 
  11  -4   5      183.93      200.10     60.39 o 
 -13  -3   5       15.58      -49.73     52.10 o 
 -12  -3   5      237.32      273.52     66.31 o 
 -11  -3   5      153.84      182.34     54.47 o 
 -10  -3   5       56.00       49.55     33.06 o 
  -9  -3   5      641.47      591.47     47.30 o 
  -8  -3   5      279.42      266.41     50.91 o 
  -7  -3   5     1805.39     1830.53    132.02 o 
  -6  -3   5      282.24      273.51     29.27 o 
  -5  -3   5       50.89       39.74     17.15 o 
  -4  -3   5       52.70       36.51     22.09 o 
  -3  -3   5     2273.32     2189.07     47.54 o 
  -2  -3   5      607.93      528.99     17.90 o 
  -1  -3   5     4419.62     3873.01     69.40 o 
   0  -3   5        2.01      -10.50     10.50 o 
   1  -3   5     3492.81     3427.10     79.88 o 
   2  -3   5      171.94      129.37     16.68 o 
   3  -3   5       18.50       10.12      9.19 o 
   4  -3   5      421.82      432.68     24.72 o 
   5  -3   5      896.10      813.18     87.03 o 
   6  -3   5     1077.91      972.54     52.10 o 
   7  -3   5     1050.55     1030.79     48.09 o 
   8  -3   5     3060.24     3104.69     90.42 o 
   9  -3   5       50.13        1.78     27.63 o 
  10  -3   5     1003.91     1176.95     87.62 o 
  11  -3   5       62.70       24.87     46.18 o 
  12  -3   5      249.76      338.64     68.67 o 
 -13  -2   5        1.66        1.18     54.47 o 
 -12  -2   5       19.39       54.47     55.65 o 
 -11  -2   5       59.73       40.26     49.73 o 
 -10  -2   5      428.86      427.44     65.12 o 
  -9  -2   5       18.55        8.29     39.07 o 
  -8  -2   5     1545.96     1469.41     92.36 o 
  -7  -2   5      275.90      255.15     21.31 o 
  -6  -2   5       21.64       23.79     13.49 o 
  -5  -2   5      186.48      187.66     17.77 o 
  -4  -2   5      526.53      520.69     25.33 o 
  -3  -2   5     2536.94     2511.72     63.27 o 
  -2  -2   5      187.29      219.08     16.50 o 
  -1  -2   5      901.89      845.60     26.19 o 
   0  -2   5       48.17       63.94     12.12 o 
   1  -2   5     2073.11     1935.63     50.15 o 
   2  -2   5     2642.23     2417.26     59.82 o 
   3  -2   5     6861.42     6730.44    140.47 o 
   4  -2   5     4899.30     4395.65     99.54 o 
   5  -2   5        7.54       35.19     15.39 o 
   6  -2   5     3903.44     3763.73    121.96 o 
   7  -2   5      870.89      732.16     55.06 o 
   8  -2   5       84.83       36.22     24.11 o 
   9  -2   5      287.26      284.17     48.55 o 
  10  -2   5        6.34       28.42     28.47 o 
  11  -2   5      136.61       89.81     55.65 o 
  12  -2   5      240.22      232.07     63.94 o 
 -13  -1   5       48.97       36.71     60.39 o 
 -12  -1   5     1724.70     2063.80    130.25 o 
 -11  -1   5      105.58      105.38     53.28 o 
 -10  -1   5      120.35       27.23     49.73 o 
  -9  -1   5        4.79        7.10     40.26 o 
  -8  -1   5      385.64      402.58     59.20 o 
  -7  -1   5     2375.35     2383.22     71.12 o 
  -6  -1   5     1292.61     1141.68     45.52 o 
  -5  -1   5      250.54      318.77     27.83 o 
  -4  -1   5     1052.10      972.74     38.76 o 
  -3  -1   5     3785.03     3434.51     83.28 o 
  -2  -1   5     1459.69     1260.06     30.97 o 
  -1  -1   5     2966.82     2731.24     51.67 o 
   1  -1   5     1751.34     1793.94     68.67 o 
   2  -1   5      254.19      262.19     18.36 o 
   3  -1   5     4736.53     4500.91     68.13 o 
   4  -1   5      115.73      119.38     23.67 o 
   5  -1   5     7584.03     7449.64    130.53 o 
   6  -1   5       83.85       71.20     15.42 o 
   7  -1   5      860.62      852.19     34.85 o 
   8  -1   5      165.71      157.07     22.79 o 
   9  -1   5      573.15      566.70     42.97 o 
  10  -1   5     1351.57     1409.04     64.05 o 
  11  -1   5       14.65       15.44     30.55 o 
  12  -1   5      277.29      212.82     44.99 o 
  13  -1   5       26.24      -21.31     52.10 o 
 -13   0   5       48.39       36.71     58.02 o 
 -12   0   5      273.74      288.91     71.04 o 
 -11   0   5       34.00       84.07     52.10 o 
 -10   0   5     1321.12     1274.04     99.46 o 
  -9   0   5       87.11      156.29     48.55 o 
  -8   0   5     1037.65      912.90     78.15 o 
  -7   0   5     5416.35     5439.36    131.64 o 
  -6   0   5      474.11      505.30     40.26 o 
  -5   0   5     6049.72     5747.72    133.68 o 
  -4   0   5      184.47      210.35     20.73 o 
  -3   0   5     3022.96     3115.57     62.77 o 
  -2   0   5       63.18       92.24     12.12 o 
  -1   0   5     1809.14     1671.84     42.23 o 
   0   0   5      219.96      245.98     15.47 o 
   1   0   5    11194.17    10591.00    312.59 o 
   2   0   5     1024.20     1012.66     23.23 o 
   3   0   5      674.91      586.10     18.69 o 
   4   0   5        6.52        4.15      7.86 o 
   5   0   5      150.90      156.24     15.08 o 
   6   0   5      382.16      419.03     23.54 o 
   7   0   5     2070.97     2078.08     52.85 o 
   8   0   5       15.14      -17.39     17.39 o 
   9   0   5      111.48      118.63     23.45 o 
  10   0   5      882.31      935.25     45.62 o 
  11   0   5      128.65      151.63     29.36 o 
  12   0   5     2271.25     2520.69    126.10 o 
  13   0   5       35.29        3.02     36.36 o 
 -12   1   5       43.80       94.72     59.20 o 
 -11   1   5      457.23      561.24     78.15 o 
 -10   1   5      324.88      326.80     65.12 o 
  -9   1   5     1919.81     2141.95    119.59 o 
  -8   1   5      337.59      348.94     44.40 o 
  -7   1   5     1001.24     1012.40     47.94 o 
  -6   1   5      799.30      819.77     40.97 o 
  -5   1   5     5942.43     5870.72    137.87 o 
  -4   1   5       60.42       61.85     14.88 o 
  -3   1   5    12168.29    12047.72    355.22 o 
  -2   1   5      883.02      804.03     26.22 o 
  -1   1   5       68.75       59.84      8.22 o 
   0   1   5      927.14      882.45     31.38 o 
   1   1   5     4103.15     4422.85     91.16 o 
   2   1   5     1102.49     1103.21     31.61 o 
   3   1   5     2049.92     1923.72     40.04 o 
   4   1   5       15.75       15.20     14.19 o 
   5   1   5     8510.96     9491.87    162.16 o 
   6   1   5     1081.25     1048.20     34.14 o 
   7   1   5       99.00      101.39     28.42 o 
   8   1   5     5674.20     5954.99    141.47 o 
   9   1   5       11.06        5.58     23.40 o 
  10   1   5      169.65      143.70     32.52 o 
  11   1   5        1.90      -28.43     28.43 o 
  12   1   5        3.57       -8.70     27.62 o 
  13   1   5       36.67      106.07     40.92 o 
 -12   2   5        4.18      -13.02     55.65 o 
 -11   2   5      147.00      146.82     62.75 o 
 -10   2   5      268.95      247.47     61.57 o 
  -9   2   5      232.34      201.29     56.83 o 
  -8   2   5     1040.52     1029.76     70.42 o 
  -7   2   5     3617.81     3539.50     79.91 o 
  -6   2   5        4.98       -0.44     13.06 o 
  -5   2   5      177.01      204.96     19.27 o 
  -4   2   5     1555.81     1429.61     48.54 o 
  -3   2   5     8117.17     7881.42    215.50 o 
  -2   2   5       26.47       13.04      7.18 o 
  -1   2   5    29049.66    30503.70    415.03 o 
   0   2   5      955.30     1022.91     35.98 o 
   1   2   5      758.33     1036.13     24.96 o 
   2   2   5      986.13      896.82     25.22 o 
   3   2   5      998.54      979.60     32.47 o 
   4   2   5     9250.98     9703.13    163.95 o 
   5   2   5     1228.36     1139.65     40.16 o 
   6   2   5     1553.45     1648.06     62.75 o 
   7   2   5      744.69      724.00     38.93 o 
   8   2   5       14.93       -2.37     20.13 o 
   9   2   5       51.09       95.80     26.36 o 
  10   2   5     2342.71     2426.28     82.47 o 
  11   2   5       25.68       42.95     30.11 o 
  12   2   5      103.61       78.82     37.56 o 
  13   2   5       23.70       -8.22     35.13 o 
 -12   3   5      181.68      256.94     73.41 o 
 -11   3   5       60.37       97.09     61.57 o 
 -10   3   5        8.51       10.66     52.10 o 
  -9   3   5        3.32      -35.52     48.55 o 
  -8   3   5      757.25      763.18     42.85 o 
  -7   3   5     1754.03     1748.98     52.71 o 
  -6   3   5     1558.05     1502.37     53.63 o 
  -5   3   5     3511.73     3338.15     88.74 o 
  -4   3   5       34.52       34.53     15.47 o 
  -3   3   5     8331.72     9026.84    407.91 o 
  -2   3   5        6.55       -5.86      7.30 o 
  -1   3   5     1736.63     1666.78     51.44 o 
   0   3   5     1237.70     1261.54     30.45 o 
   1   3   5     2356.60     2340.82     47.90 o 
   2   3   5      162.08      133.34     14.49 o 
   3   3   5     1101.82     1029.99     76.37 o 
   4   3   5       41.66       40.83     10.38 o 
   5   3   5       38.42       22.61     10.38 o 
   6   3   5      470.52      478.94     23.92 o 
   7   3   5     1227.78     1185.85     37.43 o 
   8   3   5      107.67      132.94     29.60 o 
   9   3   5      605.85      815.54     47.72 o 
  10   3   5     2214.01     2111.16     97.09 o 
  11   3   5      282.41      322.50     40.55 o 
  12   3   5     2472.15     2753.14    101.24 o 
  13   3   5       68.27       39.22     37.19 o 
 -12   4   5      544.24      789.76     99.46 o 
 -11   4   5      296.65      457.04     82.88 o 
 -10   4   5      390.36      462.96     79.33 o 
  -9   4   5      483.26      513.90     35.83 o 
  -8   4   5      238.81      240.71     26.80 o 
  -7   4   5      628.22      618.97     35.66 o 
  -6   4   5      555.96      491.15     35.89 o 
  -5   4   5      145.86      143.82     22.56 o 
  -4   4   5      661.88      595.13     37.19 o 
  -3   4   5     3107.46     3541.06     92.51 o 
  -2   4   5        8.43       -5.92     12.48 o 
  -1   4   5     5401.34     5993.66    138.14 o 
   0   4   5       17.83        1.84     18.94 o 
   1   4   5       21.39       32.93      8.10 o 
   2   4   5      158.67      136.91     24.87 o 
   3   4   5      759.65      779.27     33.84 o 
   4   4   5        5.45       -0.10      9.00 o 
   5   4   5     2171.32     2444.84     54.58 o 
   6   4   5     5260.14     5331.27    100.55 o 
   7   4   5     1321.37     1714.05     69.88 o 
   8   4   5     4042.44     4163.24    208.99 o 
   9   4   5        5.09       25.84     23.40 o 
  10   4   5     2462.98     2480.50     88.21 o 
  11   4   5      354.23      379.12     43.51 o 
  12   4   5       17.13      -10.89     31.78 o 
  13   4   5       21.94       57.43     36.00 o 
 -11   5   5      428.02      489.01     84.07 o 
 -10   5   5     1641.69     1831.73    126.69 o 
  -9   5   5       68.58       39.30     24.38 o 
  -8   5   5      149.91      167.19     26.64 o 
  -7   5   5        8.36       14.63     19.55 o 
  -6   5   5     1442.57     1396.97     76.96 o 
  -5   5   5      182.88      171.96     24.60 o 
  -4   5   5      934.44      907.99     45.19 o 
  -3   5   5     1927.69     2208.25     97.09 o 
  -2   5   5      847.96      855.80     57.43 o 
  -1   5   5       11.20        9.24     12.23 o 
   0   5   5      462.11      494.84     33.15 o 
   1   5   5    12330.23    13634.30    320.88 o 
   2   5   5     1374.11     1435.74     48.93 o 
   3   5   5     9847.57    11306.01    196.84 o 
   4   5   5     3303.69     3414.84     86.97 o 
   5   5   5      389.59      331.79     23.78 o 
   6   5   5      985.67     1005.80     38.64 o 
   7   5   5      761.57      756.23     30.64 o 
   8   5   5      771.84      726.82     44.65 o 
   9   5   5      839.56      958.03     52.28 o 
  10   5   5      555.37      543.03     46.05 o 
  11   5   5       28.90       54.24     30.84 o 
  12   5   5      140.70      119.90     35.52 o 
  13   5   5        4.37       37.04     42.63 o 
 -11   6   5      190.53      182.34     75.78 o 
 -10   6   5      262.57      273.52     76.96 o 
  -9   6   5        5.98       11.18     26.47 o 
  -8   6   5       20.52       50.45     24.83 o 
  -7   6   5        0.38      -19.27     36.71 o 
  -6   6   5       69.80       39.95     25.53 o 
  -5   6   5     1210.84     1297.45     57.77 o 
  -4   6   5      334.94      342.41     32.62 o 
  -3   6   5     5556.30     5624.64    138.56 o 
  -2   6   5      221.66      291.95     34.93 o 
  -1   6   5     5670.50     5894.69    141.07 o 
   0   6   5     1165.37     1138.05     46.42 o 
   1   6   5       78.38       81.54     17.03 o 
   2   6   5     1178.47     1170.91     45.49 o 
   3   6   5     2377.34     2468.08     69.88 o 
   4   6   5      409.98      430.20     24.67 o 
   5   6   5     2254.50     2470.27     58.13 o 
   6   6   5      143.47      114.07     16.33 o 
   7   6   5       26.36       -6.47     15.93 o 
   8   6   5       88.08       30.62     30.79 o 
  10   6   5        0.70       18.13     22.98 o 
  11   6   5      204.11      242.43     50.91 o 
  12   6   5       56.04       49.76     34.56 o 
  13   6   5        0.04       41.44     35.16 o 
 -10   7   5       21.04        8.29     63.94 o 
  -9   7   5     1850.31     1912.47     70.03 o 
  -8   7   5      411.97      321.58     36.83 o 
  -7   7   5     1483.38     1639.84     72.42 o 
  -6   7   5      137.43      150.76     30.55 o 
  -5   7   5      991.68      933.51     53.56 o 
  -4   7   5      429.94      375.34     50.91 o 
  -3   7   5       56.41       50.49     20.88 o 
  -2   7   5      384.72      425.96     34.33 o 
  -1   7   5     2794.78     2888.40     84.95 o 
   0   7   5        1.93      -16.50     16.50 o 
   1   7   5      611.51      584.41     37.65 o 
   2   7   5       42.28       67.41     19.54 o 
   3   7   5      620.59      678.36     37.43 o 
   4   7   5      727.79      751.96     32.77 o 
   5   7   5     3886.72     4423.14     78.49 o 
   6   7   5      150.06      139.20     18.50 o 
   7   7   5      689.44      727.14     44.35 o 
   8   7   5        4.35      -21.24     21.24 o 
   9   7   5       41.32       95.70     28.88 o 
  10   7   5     3083.87     2908.80     96.24 o 
  11   7   5      153.54      170.44     36.36 o 
  12   7   5      645.11      619.96     88.80 o 
  -9   8   5        4.66      -22.21     28.66 o 
  -8   8   5      120.84      105.75     32.57 o 
  -7   8   5        6.60      -16.20     29.27 o 
  -6   8   5      529.29      506.03     46.46 o 
  -5   8   5     1623.34     1726.73     71.15 o 
  -4   8   5      176.29      171.47     30.35 o 
  -3   8   5      185.39      167.22     34.34 o 
  -2   8   5      628.68      606.19     43.11 o 
  -1   8   5     4027.51     4330.19    117.21 o 
   0   8   5      148.20      133.37     24.69 o 
   1   8   5     9624.33    10494.06    234.41 o 
   2   8   5     1063.19     1104.64     49.77 o 
   3   8   5     4825.74     5357.40    132.21 o 
   4   8   5     1425.08     1593.74     74.00 o 
   5   8   5      192.22      187.67     18.49 o 
   6   8   5      576.97      659.15     28.55 o 
   7   8   5      288.60      286.08     49.14 o 
   8   8   5     1023.40      984.73     54.40 o 
   9   8   5       88.58      109.52     30.14 o 
  10   8   5       12.18        3.19     28.66 o 
  11   8   5        4.26       25.36     35.52 o 
  12   8   5      167.02      165.61     39.32 o 
  -8   9   5       98.92      126.86     39.24 o 
  -7   9   5      183.46      126.54     37.43 o 
  -6   9   5      204.17      217.75     38.40 o 
  -5   9   5       17.75        5.92     17.65 o 
  -4   9   5      441.01      450.81     91.76 o 
  -3   9   5     3353.32     3268.59    102.14 o 
  -2   9   5      775.38      662.26     47.36 o 
  -1   9   5     2206.48     2170.39     92.95 o 
   0   9   5      352.08      422.01     37.65 o 
   1   9   5       20.06       38.09     27.83 o 
   2   9   5      131.11      174.54     28.32 o 
   3   9   5      349.59      414.76     35.40 o 
   4   9   5      201.52      214.33     28.80 o 
   5   9   5      142.28      153.24     21.72 o 
   6   9   5      203.49      214.45     20.74 o 
   7   9   5       40.52       30.36     25.28 o 
   8   9   5      307.49      288.88     38.27 o 
   9   9   5        0.03       38.90     42.03 o 
  10   9   5      522.10      539.42     52.10 o 
  11   9   5        2.99       -0.55     31.78 o 
  12   9   5       60.31       49.14     36.84 o 
  -7  10   5     1010.03     1080.22     69.43 o 
  -6  10   5       17.66       43.04     34.68 o 
  -5  10   5     3707.95     3388.23    112.18 o 
  -4  10   5        0.43      -13.02     28.47 o 
  -3  10   5     1343.55     1342.86     66.13 o 
  -2  10   5      248.46      241.48     34.90 o 
  -1  10   5        5.98       21.79     25.08 o 
   0  10   5      873.54      918.83     54.84 o 
   1  10   5     2381.05     2438.25     99.46 o 
   2  10   5      425.31      589.41     70.45 o 
   3  10   5      502.31      584.98     43.32 o 
   4  10   5       77.80       56.49     25.28 o 
   5  10   5       12.46       38.00     19.44 o 
   6  10   5       10.18      -31.97     31.97 o 
   7  10   5      184.85      200.68     35.52 o 
   8  10   5        2.69       24.52     28.32 o 
   9  10   5      189.71      213.60     41.44 o 
  10  10   5     1060.10     1046.72     64.47 o 
  11  10   5      247.86      301.03     47.36 o 
  -6  11   5       25.93       17.76     49.73 o 
  -5  11   5      100.18      168.43     40.60 o 
  -4  11   5        2.94       -9.00     31.32 o 
  -3  11   5      293.89      223.99     45.59 o 
  -2  11   5      527.82      528.94     48.14 o 
  -1  11   5      416.71      449.57     44.79 o 
   0  11   5      326.63      352.21     40.45 o 
   1  11   5       16.38       49.82     26.97 o 
   2  11   5      522.76      548.29     45.49 o 
   3  11   5      393.54      453.13     41.98 o 
   4  11   5      130.18      158.19     49.73 o 
   5  11   5     1612.16     1790.80     58.05 o 
   6  11   5     1835.78     1746.47    103.01 o 
   7  11   5      632.24      530.45     66.31 o 
   8  11   5     1520.76     1600.78     73.26 o 
   9  11   5       11.83       43.02     32.68 o 
  10  11   5        1.27       11.40     33.90 o 
  -5  12   5      147.37       73.50     38.93 o 
  -4  12   5       13.00       28.10     34.30 o 
  -3  12   5      544.20      570.73     53.58 o 
  -2  12   5      299.38      270.31     42.60 o 
  -1  12   5     2060.28     2143.08     86.65 o 
   0  12   5      486.91      509.26     49.77 o 
   1  12   5     2257.94     2373.52     89.59 o 
   2  12   5     1255.11     1389.80     68.64 o 
   3  12   5       32.48       54.63     30.00 o 
   4  12   5     1464.16     1615.71     71.15 o 
   5  12   5      279.61      255.56     41.44 o 
   6  12   5       71.30       53.28     44.99 o 
   7  12   5     1487.61     1379.42     98.28 o 
   8  12   5      275.82      376.53     65.12 o 
   9  12   5       34.75       22.50     39.07 o 
  -3  13   5      106.40       94.99     37.65 o 
  -2  13   5        0.32       51.99     35.89 o 
  -1  13   5      224.02      213.05     42.27 o 
   0  13   5      109.29      104.54     37.65 o 
   1  13   5        4.45       -1.70     40.85 o 
   2  13   5       73.70       55.94     32.87 o 
   3  13   5      134.73      129.06     35.13 o 
   4  13   5      419.08      478.28     68.67 o 
   5  13   5      113.43      120.77     48.55 o 
   6  13   5     1165.30     1137.87     93.54 o 
   7  13   5      360.90      316.14     61.57 o 
   1  14   5       82.12      114.70     39.32 o 
   2  14   5      240.51      231.74     43.44 o 
   3  14   5      392.04      335.79     47.17 o 
   4  14   5       28.42       39.92     35.52 o 
  -5 -12   6       17.89       37.89     42.63 o 
  -4 -12   6        2.40       22.50     42.63 o 
  -3 -12   6      128.24      139.82     46.18 o 
  -2 -12   6      260.92      313.68     43.32 o 
  -1 -12   6        2.26      -26.61     31.29 o 
   0 -12   6      712.02      835.58     58.08 o 
  -7 -11   6      215.53      200.10     53.28 o 
  -6 -11   6     1043.65     1195.89     91.17 o 
  -5 -11   6       38.90       48.55     41.44 o 
  -4 -11   6      890.36      897.32     59.16 o 
  -3 -11   6       93.51       64.94     31.86 o 
  -2 -11   6      425.12      468.29     45.12 o 
  -1 -11   6       51.13        7.60     31.38 o 
   0 -11   6       28.75       46.71     30.84 o 
   1 -11   6        9.62       62.04    114.85 o 
   2 -11   6      205.58      269.91     58.61 o 
  -9 -10   6      342.63      357.58     62.75 o 
  -8 -10   6      642.15      594.39     71.04 o 
  -7 -10   6      102.06       50.91     43.81 o 
  -6 -10   6     1240.08     1263.38     88.80 o 
  -5 -10   6      249.15      275.88     54.47 o 
  -4 -10   6       47.03       30.26     29.59 o 
  -3 -10   6      598.17      687.30     50.99 o 
  -2 -10   6       26.78       27.99     27.30 o 
  -1 -10   6       87.93       40.52     28.14 o 
   0 -10   6       16.13       15.73     34.93 o 
   1 -10   6       35.02       42.61     28.44 o 
   2 -10   6      139.73      146.42     31.84 o 
   3 -10   6       74.72      120.85     32.12 o 
   4 -10   6     1206.03     1318.89     62.88 o 
   5 -10   6       97.36      142.09     53.28 o 
   6 -10   6       72.75       67.49     62.75 o 
 -10  -9   6      642.32      625.18     82.88 o 
  -9  -9   6      439.46      412.50     64.53 o 
  -8  -9   6       61.75      112.62     33.06 o 
  -7  -9   6     2124.65     2319.56    117.22 o 
  -6  -9   6      727.34      689.12     69.86 o 
  -5  -9   6        0.18      -34.34     34.34 o 
  -4  -9   6      446.72      452.74     43.32 o 
  -3  -9   6      251.37      245.11     33.84 o 
  -2  -9   6        0.60        3.57     23.59 o 
  -1  -9   6      550.34      531.81     82.29 o 
   0  -9   6     1055.64     1008.42     52.73 o 
   1  -9   6      151.85      131.90     48.55 o 
   2  -9   6     3059.39     3249.38     93.96 o 
   3  -9   6       11.13       13.35     27.29 o 
   4  -9   6     1969.21     1971.81     73.41 o 
   5  -9   6        1.15      -33.15     41.44 o 
   6  -9   6       21.85       -1.18     46.18 o 
   7  -9   6       17.47       18.94     47.36 o 
 -11  -8   6      408.23      560.78     58.15 o 
 -10  -8   6       27.42       12.55     34.74 o 
  -9  -8   6       10.87       18.58     30.00 o 
  -8  -8   6       87.32       70.02     30.00 o 
  -7  -8   6     1153.16     1246.86     59.82 o 
  -6  -8   6      135.43       77.35     21.19 o 
  -5  -8   6       92.59       86.57     18.55 o 
  -4  -8   6      898.58      894.74     81.11 o 
  -3  -8   6       39.16       27.97     24.24 o 
  -2  -8   6     2909.37     2894.17     85.29 o 
  -1  -8   6      221.59      214.09     35.52 o 
   0  -8   6     1650.96     1757.15     63.11 o 
   1  -8   6        8.50      -12.26     46.77 o 
   2  -8   6      391.67      380.57     36.24 o 
   3  -8   6      195.72      228.19     32.36 o 
   4  -8   6     1098.59     1159.62     55.18 o 
   5  -8   6        9.20        6.03     41.44 o 
   6  -8   6      179.50      140.90     48.55 o 
   7  -8   6      242.98      219.05     59.20 o 
   8  -8   6      143.13      105.38     52.10 o 
 -11  -7   6      642.64      761.99     64.45 o 
 -10  -7   6      198.18      202.48     62.16 o 
  -9  -7   6       91.13       72.89     44.99 o 
  -8  -7   6     1040.17     1096.39     58.18 o 
  -7  -7   6        0.59      -12.46     23.76 o 
  -6  -7   6     1250.54     1467.95     58.59 o 
  -5  -7   6      222.05      196.46     20.56 o 
  -4  -7   6     2110.26     2104.13     47.69 o 
  -3  -7   6        8.51        7.45     12.87 o 
  -2  -7   6        4.05        9.55     19.63 o 
  -1  -7   6     1116.37     1091.90     48.01 o 
   0  -7   6       32.09        7.81     20.73 o 
   1  -7   6      499.38      542.70     38.93 o 
   2  -7   6     3667.61     3744.34     97.41 o 
   3  -7   6        4.32      -21.24     21.24 o 
   4  -7   6        1.74      -19.98     40.85 o 
   5  -7   6      618.98      542.02     42.60 o 
   6  -7   6     1072.45     1109.46     81.70 o 
   7  -7   6        1.25       -2.37     41.44 o 
   8  -7   6     1408.88     1368.76     97.09 o 
   9  -7   6       84.68       93.54     53.28 o 
 -12  -6   6      294.20      252.79     48.97 o 
 -11  -6   6        2.05      -16.93     47.36 o 
 -10  -6   6      513.72      515.16     52.75 o 
  -9  -6   6       93.51      118.29     35.05 o 
  -8  -6   6      109.58       87.27     29.71 o 
  -7  -6   6      228.85      172.91     48.55 o 
  -6  -6   6       72.20       55.73     30.79 o 
  -5  -6   6        8.48      -13.03     13.03 o 
  -4  -6   6        8.05        2.38     12.55 o 
  -3  -6   6        2.73       -8.12     11.04 o 
  -2  -6   6        9.96        8.56     13.58 o 
  -1  -6   6      618.85      570.48     35.52 o 
   0  -6   6       33.67       43.32     19.04 o 
   1  -6   6      850.65      805.35     40.55 o 
   2  -6   6      546.14      665.08     38.49 o 
   3  -6   6        7.89       20.99     20.04 o 
   4  -6   6     1660.11     1597.57     57.61 o 
   5  -6   6      553.91      516.25     39.71 o 
   6  -6   6      160.09       91.17     42.63 o 
   7  -6   6      908.56      845.41     76.96 o 
   8  -6   6      227.52      272.33     58.02 o 
   9  -6   6      169.38      280.62     60.39 o 
  10  -6   6      122.78      102.38     39.32 o 
 -12  -5   6      115.79      117.22     60.39 o 
 -11  -5   6     1319.93     1418.56     75.34 o 
 -10  -5   6       57.34        8.29     34.33 o 
  -9  -5   6       14.50      -18.98     27.20 o 
  -8  -5   6       31.70       37.30     27.63 o 
  -7  -5   6       13.73      -22.18     22.18 o 
  -6  -5   6      232.33      246.25     28.88 o 
  -5  -5   6       68.54       52.79     17.26 o 
  -4  -5   6     1698.92     1554.86     37.53 o 
  -3  -5   6       18.78       16.70     11.33 o 
  -2  -5   6     7241.67     6913.40    120.95 o 
  -1  -5   6       72.51       84.55     28.02 o 
   0  -5   6     6653.19     6181.44    137.12 o 
   1  -5   6      500.49      434.06     37.89 o 
   2  -5   6     2101.39     2055.18     61.05 o 
   3  -5   6      258.07      239.96     25.79 o 
   4  -5   6      216.03      192.35     25.44 o 
   5  -5   6       53.38       60.09     23.40 o 
   6  -5   6      316.72      316.14     50.91 o 
   7  -5   6      426.61      395.47     56.83 o 
   8  -5   6      466.00      419.15     61.57 o 
   9  -5   6      746.38      783.84     79.33 o 
  10  -5   6      151.47      111.30     53.28 o 
 -12  -4   6       38.11       20.13     56.83 o 
 -11  -4   6      126.91       94.72     55.65 o 
 -10  -4   6       29.26       -9.15     31.78 o 
  -9  -4   6      224.22      225.51     37.65 o 
  -8  -4   6        9.38       -7.10     26.79 o 
  -7  -4   6     2432.26     2263.90     99.46 o 
  -6  -4   6     4400.93     4149.32    107.56 o 
  -5  -4   6        5.60      -16.48     16.48 o 
  -4  -4   6     3700.89     3391.88     61.21 o 
  -3  -4   6      718.37      670.97     48.54 o 
  -2  -4   6     1280.83     1258.09     31.62 o 
  -1  -4   6     1837.83     1746.61     52.67 o 
   0  -4   6      986.92      931.95     38.40 o 
   1  -4   6      169.36      149.54     20.04 o 
   2  -4   6      449.88      393.49     36.11 o 
   3  -4   6      152.88      133.30     20.50 o 
   4  -4   6       40.23       37.20     17.87 o 
   5  -4   6       69.92       28.42     31.97 o 
   6  -4   6       13.84      -28.42     28.42 o 
   7  -4   6      486.13      421.52     54.47 o 
   8  -4   6      696.18      628.73     67.49 o 
   9  -4   6      119.45       72.23     44.99 o 
  10  -4   6        4.33       33.15     42.63 o 
  11  -4   6       67.72       -3.55     48.55 o 
 -12  -3   6        0.83      -34.34     50.91 o 
 -11  -3   6      694.15      703.33     84.07 o 
 -10  -3   6      838.92      885.67     87.62 o 
  -9  -3   6       24.88      -14.21     41.44 o 
  -8  -3   6     5864.03     5736.21    146.40 o 
  -7  -3   6      918.52      799.62     48.97 o 
  -6  -3   6     3279.34     3121.86     89.54 o 
  -5  -3   6     1433.30     1257.54     49.40 o 
  -4  -3   6     1033.74     1028.62     42.50 o 
  -3  -3   6     1000.09      891.68     28.71 o 
  -2  -3   6     4170.30     3623.54     59.06 o 
  -1  -3   6        0.49       -1.64      8.10 o 
   0  -3   6      332.13      324.90     55.06 o 
   1  -3   6       10.75       -1.55     11.95 o 
   2  -3   6     2955.26     2712.68    187.67 o 
   3  -3   6      460.59      483.88     29.71 o 
   4  -3   6     1383.96     1291.20     46.03 o 
   5  -3   6      225.63      197.01     20.37 o 
   6  -3   6     1153.99     1107.72     58.61 o 
   7  -3   6       52.64       28.42     34.34 o 
   8  -3   6      116.35      121.96     42.63 o 
   9  -3   6      326.77      352.85     58.02 o 
  10  -3   6        8.34      -10.66     41.44 o 
  11  -3   6       66.68       -3.55     48.55 o 
  12  -3   6       45.81      -49.73     49.73 o 
 -12  -2   6      653.63      741.22     91.17 o 
 -11  -2   6       87.14       -1.18     52.10 o 
 -10  -2   6      242.09      227.34     56.83 o 
  -9  -2   6      412.06      396.66     61.57 o 
  -8  -2   6      196.34      207.21     49.73 o 
  -7  -2   6      996.75      921.05     45.80 o 
  -6  -2   6     2998.31     3057.15    154.52 o 
  -5  -2   6      744.49      710.43     58.02 o 
  -4  -2   6      344.81      289.44     26.36 o 
  -3  -2   6      286.66      272.64     17.94 o 
  -2  -2   6     3605.17     3119.13     75.30 o 
  -1  -2   6      434.90      399.35     22.40 o 
   0  -2   6     8527.96     7730.72    158.46 o 
   1  -2   6     1644.97     1478.14     44.79 o 
   2  -2   6     4453.10     4037.62     91.99 o 
   3  -2   6        1.06      -17.76     17.76 o 
   4  -2   6      330.42      338.61     26.80 o 
   5  -2   6     1980.10     1808.65     53.10 o 
   6  -2   6      470.63      440.36     29.87 o 
   7  -2   6      199.37      166.32     34.34 o 
   8  -2   6      295.66      278.56     97.09 o 
   9  -2   6      618.48      622.81     68.67 o 
  10  -2   6       35.83       54.47     46.18 o 
  11  -2   6      652.83      705.69     82.88 o 
  12  -2   6        5.42        0.00     50.91 o 
 -12  -1   6      133.54      151.56     62.75 o 
 -11  -1   6       82.44      130.25     55.65 o 
 -10  -1   6       79.57        8.29     50.91 o 
  -9  -1   6      157.16      134.98     52.10 o 
  -8  -1   6       25.41        0.00     41.44 o 
  -7  -1   6      914.33      905.24     45.10 o 
  -6  -1   6     2750.74     2610.68     77.04 o 
  -5  -1   6       77.98       54.91     17.64 o 
  -4  -1   6    10273.39    10132.59    275.06 o 
  -3  -1   6      810.25      699.11     26.03 o 
  -2  -1   6     1560.92     1349.02     34.14 o 
  -1  -1   6      132.00      130.94     12.18 o 
   0  -1   6      261.93      261.38     18.36 o 
   1  -1   6      309.76      284.17     28.42 o 
   2  -1   6     3370.37     3378.51     77.74 o 
   3  -1   6        5.98       -7.51      9.57 o 
   4  -1   6     4480.68     4321.26     78.74 o 
   5  -1   6     3970.68     3948.43     76.25 o 
   6  -1   6     1478.90     1456.34     43.81 o 
   7  -1   6     4469.53     4405.48     89.75 o 
   8  -1   6      302.16      343.41     27.59 o 
   9  -1   6      747.67      801.15     49.14 o 
  10  -1   6      753.10      847.78     53.88 o 
  11  -1   6      966.68     1008.81     87.62 o 
  12  -1   6       13.98       20.13     53.28 o 
 -12   0   6      167.70       99.46     61.57 o 
 -11   0   6      678.78      710.43     87.62 o 
 -10   0   6     1016.67     1109.46     98.28 o 
  -9   0   6      919.97      951.98     87.62 o 
  -8   0   6     1346.04     1429.15     93.54 o 
  -7   0   6        0.21      -19.10     28.42 o 
  -6   0   6     1659.30     1578.75     57.73 o 
  -5   0   6     1257.50     1261.15     76.96 o 
  -4   0   6        0.35       -1.68     14.45 o 
  -3   0   6      359.50      368.36     29.55 o 
  -2   0   6      545.50      537.68     24.69 o 
  -1   0   6        0.23       -8.53      8.53 o 
   0   0   6     7236.22     7204.68    181.16 o 
   1   0   6     2437.70     2343.60     56.47 o 
   2   0   6     1142.43     1162.41     42.50 o 
   3   0   6     3284.07     2913.92     54.97 o 
   4   0   6      675.16      582.77     21.76 o 
   5   0   6     5891.01     5930.87    106.80 o 
   6   0   6     5160.37     5181.60     97.72 o 
   7   0   6       67.64       67.04     24.94 o 
   8   0   6     1123.13     1158.09     41.90 o 
   9   0   6      875.60      974.82     42.72 o 
  10   0   6        1.47        0.56     22.76 o 
  11   0   6      482.50      556.16     62.88 o 
  12   0   6      287.63      371.26     69.86 o 
  13   0   6      191.94      220.23     67.49 o 
 -12   1   6      178.59      190.63     67.49 o 
 -11   1   6      107.76       55.65     58.02 o 
 -10   1   6       68.02      168.14     56.83 o 
  -9   1   6     1191.85     1287.06     99.46 o 
  -8   1   6      768.08      796.75     47.19 o 
  -7   1   6     2765.42     2824.93    189.45 o 
  -6   1   6      264.31      290.63     28.67 o 
  -5   1   6      316.05      292.57     27.03 o 
  -4   1   6     1713.64     1537.81     97.68 o 
  -3   1   6       31.94       24.87     12.56 o 
  -2   1   6     1318.36     1450.87     40.29 o 
  -1   1   6      249.46      245.22     14.19 o 
   0   1   6      381.10      370.65     19.20 o 
   1   1   6      105.12       87.04     11.28 o 
   2   1   6      804.83      708.14     27.20 o 
   3   1   6        0.49       -6.23      9.00 o 
   4   1   6     9831.67    10770.83    180.57 o 
   5   1   6      248.38      236.28     17.06 o 
   6   1   6      204.53      235.08     19.41 o 
   7   1   6        8.10       -0.68     14.68 o 
   8   1   6      412.80      425.03     28.74 o 
   9   1   6      124.88       85.68     32.75 o 
  10   1   6       75.42       50.66     30.20 o 
  11   1   6     1336.98     1384.55     56.03 o 
  12   1   6        0.32       10.19     28.22 o 
  13   1   6      763.50      949.46     56.64 o 
 -12   2   6       97.47      151.56     66.31 o 
 -11   2   6      377.77      486.64     81.70 o 
 -10   2   6        5.07       15.39     52.10 o 
  -9   2   6       36.90       -8.29     49.73 o 
  -8   2   6      467.17      450.63     30.40 o 
  -7   2   6        7.66      -15.93     15.93 o 
  -6   2   6      379.00      348.42     25.32 o 
  -5   2   6       68.70       61.50     23.46 o 
  -4   2   6       62.50       45.49     23.09 o 
  -3   2   6       65.37       35.39     15.34 o 
  -2   2   6    19580.13    20779.91    327.69 o 
  -1   2   6       56.30       48.54     10.61 o 
   0   2   6    15541.03    15989.03    320.85 o 
   1   2   6        2.21       16.13      8.76 o 
   2   2   6      657.86      728.78     29.59 o 
   3   2   6     1664.62     1661.23     46.86 o 
   4   2   6      479.17      395.30     19.83 o 
   5   2   6      216.09      198.89     16.75 o 
   6   2   6     1304.18     1275.09     37.98 o 
   7   2   6      862.67      889.46     37.62 o 
   8   2   6       22.64       -5.92     20.09 o 
   9   2   6     2342.28     2483.74    119.59 o 
  10   2   6        6.74      -20.82     24.24 o 
  11   2   6     1762.59     1825.52     61.95 o 
  12   2   6        1.02      -13.15     26.87 o 
  13   2   6       23.53      -16.75     29.81 o 
 -12   3   6       74.12       59.20     63.94 o 
 -11   3   6      562.27      764.90     94.72 o 
 -10   3   6      149.35      171.69     65.12 o 
  -9   3   6        3.87       31.97     52.10 o 
  -8   3   6       93.16       71.33     20.68 o 
  -7   3   6       42.02       36.93     22.38 o 
  -6   3   6     2659.65     2645.37     67.68 o 
  -5   3   6     1347.43     1223.93     50.24 o 
  -4   3   6     8711.01     8698.85    193.82 o 
  -3   3   6       67.30       62.88     13.15 o 
  -2   3   6       42.07       41.00     14.40 o 
  -1   3   6      984.17      940.40     21.77 o 
   0   3   6     6377.73     6066.68     90.25 o 
   1   3   6     1243.00     1258.36     38.40 o 
   2   3   6     2690.75     2536.29     64.06 o 
   3   3   6      401.50      396.52     23.75 o 
   4   3   6      398.10      441.29     19.41 o 
   5   3   6     1969.49     1939.30     48.32 o 
   6   3   6     4316.19     4541.53     88.80 o 
   7   3   6      560.79      583.59     29.33 o 
   8   3   6      313.99      359.51     32.23 o 
   9   3   6      901.06      904.15     88.21 o 
  10   3   6      290.20      312.65     78.15 o 
  11   3   6      324.80      270.98     67.49 o 
  12   3   6       33.13       41.44     33.49 o 
  13   3   6      177.84      146.08     42.23 o 
 -11   4   6        0.48       16.58     60.39 o 
 -10   4   6     1531.42     1618.60    119.59 o 
  -9   4   6        3.66       -6.53     29.77 o 
  -8   4   6       61.14       56.46     22.61 o 
  -7   4   6      495.28      434.63     31.58 o 
  -6   4   6      244.93      266.54     30.55 o 
  -5   4   6      371.02      366.63     31.32 o 
  -4   4   6     6531.84     6810.62    200.10 o 
  -3   4   6      304.75      293.35     51.51 o 
  -2   4   6     8769.99     9103.79    201.36 o 
  -1   4   6     1376.92     1358.15     48.97 o 
   0   4   6      441.06      491.19     31.32 o 
   1   4   6     2822.70     2796.89     57.15 o 
   2   4   6    11235.39    11459.10    234.91 o 
   3   4   6     1922.88     1921.99     44.91 o 
   4   4   6     4583.40     4865.16     93.12 o 
   5   4   6       27.28       37.52     12.71 o 
   6   4   6      129.64      121.82     15.60 o 
   7   4   6        7.37      -12.95     12.95 o 
   8   4   6      105.52       78.55     24.69 o 
   9   4   6     1119.50     1130.88     54.34 o 
  10   4   6      949.18      968.57     56.51 o 
  11   4   6      314.13      271.28     71.04 o 
  12   4   6       30.00       46.65     33.90 o 
  13   4   6      506.82      591.05     58.18 o 
 -11   5   6      463.66      425.07     87.62 o 
 -10   5   6      176.75      242.73     72.23 o 
  -9   5   6      554.70      612.18     41.90 o 
  -8   5   6      914.97      977.30     53.13 o 
  -7   5   6        0.70      -19.82     19.82 o 
  -6   5   6      345.81      393.91     36.24 o 
  -5   5   6        0.96       -4.94     18.77 o 
  -4   5   6      474.46      503.73     37.65 o 
  -3   5   6       39.70        6.70     10.48 o 
  -2   5   6     4174.48     4223.13    116.04 o 
  -1   5   6      198.96      198.24     23.85 o 
   0   5   6     5353.89     5329.36    128.09 o 
   1   5   6       25.98       28.61     15.47 o 
   2   5   6       22.51       31.69     10.42 o 
   3   5   6       21.48       35.13     15.00 o 
   4   5   6      497.92      603.69     34.20 o 
   5   5   6      642.19      638.04     32.89 o 
   6   5   6      931.69      995.39     35.15 o 
   7   5   6      586.09      670.13     46.90 o 
   8   5   6      156.71      180.30     29.01 o 
   9   5   6     3679.25     3564.37    102.94 o 
  10   5   6       11.15      -25.08     25.08 o 
  11   5   6     2898.55     2740.41     94.19 o 
  12   5   6       60.64       11.70     31.52 o 
  13   5   6      246.91      179.43     44.79 o 
 -10   6   6      623.04      544.66     87.62 o 
  -9   6   6      212.15      210.51     33.65 o 
  -8   6   6       79.91       70.04     27.70 o 
  -7   6   6      337.63      295.36     37.56 o 
  -6   6   6      924.48      911.01     68.67 o 
  -5   6   6      766.12      806.70     49.81 o 
  -4   6   6      848.10      835.02     68.08 o 
  -3   6   6      466.90      439.64     36.41 o 
  -2   6   6      108.37      103.43     22.50 o 
  -1   6   6      473.25      479.34     56.83 o 
   0   6   6      446.91      468.79     34.74 o 
   1   6   6      294.70      334.63     34.93 o 
   2   6   6     1098.17     1270.74     50.61 o 
   3   6   6      726.65      757.20     40.16 o 
   4   6   6     1625.95     1805.99     48.93 o 
   5   6   6     6095.27     6472.34    151.43 o 
   6   6   6      164.88      208.22     27.03 o 
   7   6   6     1893.45     1794.01     64.01 o 
   8   6   6        2.70        8.05     22.42 o 
   9   6   6      548.84      605.94     46.86 o 
  10   6   6      109.70      134.36     30.94 o 
  11   6   6      306.98      296.51     76.37 o 
  12   6   6       62.10       66.86     34.74 o 
  13   6   6       93.64       71.34     38.76 o 
 -10   7   6      559.52      462.96     89.99 o 
  -9   7   6        8.65      -28.53     28.53 o 
  -8   7   6     1038.37     1061.96     76.16 o 
  -7   7   6     2334.80     2474.96     90.42 o 
  -6   7   6      237.96      236.61     35.52 o 
  -5   7   6     1028.05      974.30     55.67 o 
  -4   7   6       13.81        1.22     13.53 o 
  -3   7   6      196.65      222.92     29.64 o 
  -2   7   6      372.31      351.90     33.00 o 
  -1   7   6        3.24        9.50     17.91 o 
   0   7   6      861.60      885.78     46.03 o 
   1   7   6     1418.16     1434.33     56.40 o 
   2   7   6       28.64        2.19     16.78 o 
   3   7   6     1484.69     1494.76     55.93 o 
   4   7   6        7.32       14.56     16.78 o 
   5   7   6      791.39      850.51     32.58 o 
   6   7   6     1054.36     1060.93     39.08 o 
   7   7   6       16.42        8.49     24.27 o 
   8   7   6       70.39      124.33     43.81 o 
   9   7   6      761.40      770.82     74.60 o 
  10   7   6       21.04       83.95     29.01 o 
  11   7   6      111.70       92.33     33.36 o 
  12   7   6       26.23       28.99     33.90 o 
  -9   8   6      268.61      254.28     40.15 o 
  -8   8   6      588.65      574.54     61.05 o 
  -7   8   6       54.71       22.47     33.00 o 
  -6   8   6     1993.65     2096.15     83.30 o 
  -5   8   6      150.79      158.07     33.49 o 
  -4   8   6     1734.97     1660.49     69.91 o 
  -3   8   6      384.82      363.47     37.65 o 
  -2   8   6        0.87       -6.05     19.34 o 
  -1   8   6     1155.87     1233.71     56.02 o 
   0   8   6     2220.00     2424.44     79.12 o 
   1   8   6      995.74      908.94     50.15 o 
   2   8   6     7763.52     8587.27    198.81 o 
   3   8   6      191.17      226.39     28.73 o 
   4   8   6     1098.66     1221.05     58.61 o 
   5   8   6       71.12       66.70     18.62 o 
   6   8   6      238.84      245.65     23.84 o 
   7   8   6      965.59      859.30     50.99 o 
   8   8   6     1304.08     1281.58     60.66 o 
   9   8   6      441.25      367.38     44.40 o 
  10   8   6      144.82      105.47     33.06 o 
  11   8   6      704.26      617.11     54.40 o 
  12   8   6       55.28       25.79     44.99 o 
  -8   9   6        2.58        1.77     34.68 o 
  -7   9   6      463.57      424.26     48.93 o 
  -6   9   6       35.51       33.34     32.16 o 
  -5   9   6      385.63      133.27    129.65 o 
  -4   9   6     1767.69     1860.44     77.44 o 
  -3   9   6      169.37      148.59     62.16 o 
  -2   9   6     1760.99     1722.36     71.95 o 
  -1   9   6       10.26       -8.83     20.73 o 
   0   9   6        1.57       -5.57     21.24 o 
   1   9   6     1057.11     1043.29     56.83 o 
   2   9   6     4056.96     4406.45    132.61 o 
   3   9   6      128.03      175.68     34.34 o 
   4   9   6     3561.42     3871.01    107.08 o 
   5   9   6     2791.96     2974.98     88.64 o 
   6   9   6      578.70      590.19     29.83 o 
   7   9   6     1076.28     1060.51     64.53 o 
   8   9   6      571.41      562.90     52.69 o 
   9   9   6     2353.89     2180.75     83.28 o 
  10   9   6      480.64      494.77    103.60 o 
  11   9   6       21.42       14.22     33.90 o 
  -7  10   6       73.71      107.40     40.92 o 
  -6  10   6      651.58      581.74     54.80 o 
  -5  10   6       39.10       72.86     33.46 o 
  -4  10   6       24.07       -3.14     29.50 o 
  -3  10   6        3.60       -7.00     32.56 o 
  -2  10   6      776.69      743.78     53.56 o 
  -1  10   6       22.03       -0.86     24.11 o 
   0  10   6     4828.89     4895.54    136.04 o 
   1  10   6     1295.11     1319.62     63.11 o 
   2  10   6     1503.22     1686.23     69.04 o 
   3  10   6     4002.20     4435.30    122.55 o 
   4  10   6     2047.10     2281.47     80.26 o 
   5  10   6      502.88      549.16     63.94 o 
   6  10   6      862.45      910.54     76.96 o 
   7  10   6        1.23      -21.58     26.13 o 
   8  10   6      473.04      379.83     43.81 o 
   9  10   6      216.76      164.90     37.43 o 
  10  10   6       31.20       78.85     35.13 o 
  11  10   6       51.66       44.40     37.68 o 
  -6  11   6      134.91       74.35     28.64 o 
  -5  11   6      453.43      451.69     51.89 o 
  -4  11   6     1044.26      920.55     67.49 o 
  -3  11   6       89.42       62.03     32.62 o 
  -2  11   6      703.39      622.27     56.24 o 
  -1  11   6      143.39      156.07     35.22 o 
   0  11   6        2.93       -2.29     26.64 o 
   1  11   6      240.75      287.43     38.03 o 
   2  11   6      104.94       89.62     31.97 o 
   3  11   6       48.81       58.72     28.44 o 
   4  11   6        4.00       22.37     26.74 o 
   5  11   6      384.36      412.13     44.99 o 
   6  11   6       74.91       43.81     40.26 o 
   7  11   6      299.16      255.75     58.02 o 
   8  11   6        1.16       79.10     33.90 o 
   9  11   6       53.63       48.78     33.21 o 
  10  11   6       79.05       65.39     37.56 o 
  -4  12   6       74.76       58.30     36.36 o 
  -3  12   6       51.03       13.09     32.16 o 
  -2  12   6      787.80      688.42     56.08 o 
  -1  12   6      233.06      185.14     38.03 o 
   0  12   6     1446.53     1394.14     81.11 o 
   1  12   6       35.97       50.72     30.84 o 
   2  12   6       59.42       49.57     31.19 o 
   3  12   6       18.94      -13.51     28.32 o 
   4  12   6      282.48      290.55     82.88 o 
   5  12   6       36.70       23.35     30.00 o 
   6  12   6       34.44       -4.74     43.81 o 
   7  12   6      971.09     1159.19     92.36 o 
   8  12   6       66.88       85.25     48.55 o 
   9  12   6     1183.90     1020.46    109.52 o 
  -2  13   6      284.63      264.95     46.03 o 
  -1  13   6      239.96      172.51     41.76 o 
   0  13   6      323.84      325.96     46.33 o 
   1  13   6        6.64       -4.48     36.11 o 
   2  13   6      277.14      334.24     52.10 o 
   3  13   6       13.14       -9.00     31.32 o 
   4  13   6       38.75       69.71     34.30 o 
   5  13   6     1559.58     1538.08    101.83 o 
   6  13   6       61.11       84.07     47.36 o 
   7  13   6      656.79      562.42     73.41 o 
   2  14   6       99.33       64.53     37.68 o 
   3  14   6      317.52      352.15     53.28 o 
  -3 -12   7       17.83      -25.13     31.72 o 
  -2 -12   7        9.06       29.18     41.44 o 
  -1 -12   7       34.64        3.12     32.43 o 
  -6 -11   7        7.29      -11.84     40.26 o 
  -5 -11   7      313.60      362.32     60.39 o 
  -4 -11   7       95.23      114.19     35.56 o 
  -3 -11   7      137.62      159.46     48.55 o 
  -2 -11   7      214.45      314.96     62.75 o 
  -1 -11   7       21.20       -0.74     28.73 o 
   0 -11   7       57.63       28.23     31.29 o 
   1 -11   7      375.56      389.74     49.14 o 
   2 -11   7      329.42      346.99     43.06 o 
   3 -11   7     1211.91     1443.97     71.03 o 
  -8 -10   7      161.86      181.16     54.47 o 
  -7 -10   7       28.52        3.55     41.44 o 
  -6 -10   7      290.79      282.99     56.83 o 
  -5 -10   7       95.71      104.73     34.42 o 
  -4 -10   7        0.93        5.66     29.87 o 
  -3 -10   7      895.23     1160.64     61.43 o 
  -2 -10   7       36.08       43.57     30.14 o 
  -1 -10   7      474.51      561.58     47.87 o 
   0 -10   7      258.99      271.26     39.11 o 
   1 -10   7        1.34       17.43     29.50 o 
   2 -10   7       95.25       92.87     32.68 o 
   3 -10   7      558.95      561.10     48.37 o 
   4 -10   7      363.98      378.88     49.73 o 
   5 -10   7      566.41      660.70     80.52 o 
  -9  -9   7        5.65       37.89     42.63 o 
  -8  -9   7      397.30      313.77     55.65 o 
  -7  -9   7     1277.90     1342.71     91.17 o 
  -6  -9   7       33.78       29.60     40.26 o 
  -5  -9   7     1366.04     1401.05    133.21 o 
  -4  -9   7      164.97      135.81     56.24 o 
  -3  -9   7      476.18      415.29     46.77 o 
  -2  -9   7        4.78      -18.02     24.87 o 
  -1  -9   7      672.65      799.43     52.28 o 
   0  -9   7       25.61        7.16     26.28 o 
   1  -9   7      844.93      911.41     53.12 o 
   2  -9   7      269.41      218.77     48.55 o 
   3  -9   7      410.96      311.50     72.82 o 
   4  -9   7      145.28      103.01     31.84 o 
   5  -9   7      249.99      344.23     41.98 o 
   6  -9   7        3.98      -15.39     47.36 o 
 -10  -8   7       21.58      -20.16     35.89 o 
  -9  -8   7      653.86      709.32     55.67 o 
  -7  -8   7       47.10       14.21     36.71 o 
  -6  -8   7      281.27      300.75     52.10 o 
  -5  -8   7      105.22       91.79     30.14 o 
  -4  -8   7      427.08      456.53     41.13 o 
  -3  -8   7      805.47      842.00     48.87 o 
  -2  -8   7       68.65       70.69     26.13 o 
  -1  -8   7        7.91        3.42     22.19 o 
   0  -8   7      189.95      228.87     31.52 o 
   1  -8   7      488.71      637.95    103.60 o 
   2  -8   7       70.94      105.87     27.88 o 
   3  -8   7      781.60      850.15     51.05 o 
   4  -8   7      388.58      401.12     40.80 o 
   5  -8   7      243.30      216.07     49.14 o 
   6  -8   7      599.42      728.19     80.52 o 
   7  -8   7       99.01       91.17     52.10 o 
   8  -8   7      512.95      520.98     74.60 o 
 -11  -7   7      306.51      319.55     50.65 o 
 -10  -7   7      667.55      735.60     59.86 o 
  -9  -7   7        1.45      -28.47     28.47 o 
  -8  -7   7      296.93      257.90     37.19 o 
  -7  -7   7      261.18      205.23     33.06 o 
  -6  -7   7      308.54      233.65     25.63 o 
  -5  -7   7       42.06        7.51     24.71 o 
  -4  -7   7     1145.63     1034.44     52.57 o 
  -3  -7   7     1311.92     1318.52     55.80 o 
  -2  -7   7      301.72      306.45     33.36 o 
  -1  -7   7     2124.67     2070.31     68.98 o 
   0  -7   7       29.50       14.25     23.89 o 
   1  -7   7     2937.01     2897.76     84.45 o 
   2  -7   7      132.24      201.70     32.56 o 
   3  -7   7      570.44      564.43     40.45 o 
   4  -7   7       31.75       78.10     46.18 o 
   5  -7   7       89.93       70.48     33.75 o 
   6  -7   7       67.67       62.75     43.81 o 
   7  -7   7      251.16      208.39     55.65 o 
   8  -7   7      107.87      106.56     53.28 o 
   9  -7   7      159.04      126.69     56.83 o 
 -11  -6   7      136.75       88.01     42.68 o 
 -10  -6   7      410.16      521.58     52.75 o 
  -9  -6   7       33.08      -10.66     30.14 o 
  -8  -6   7      350.17      309.23     38.87 o 
  -7  -6   7      783.23      761.34     69.86 o 
  -6  -6   7      456.65      448.71     30.06 o 
  -5  -6   7     2229.92     2169.46     49.76 o 
  -4  -6   7      168.75      150.50     25.46 o 
  -3  -6   7      334.19      382.05     43.81 o 
  -2  -6   7      247.50      282.59     29.16 o 
  -1  -6   7      127.59      135.08     40.85 o 
   0  -6   7      136.44      158.14     25.59 o 
   1  -6   7        8.18       20.76     20.40 o 
   2  -6   7     1993.96     2001.34    111.89 o 
   3  -6   7       53.15       72.82     24.28 o 
   4  -6   7        9.34        0.32     22.74 o 
   5  -6   7        2.11        0.00     32.56 o 
   6  -6   7      246.08      230.89     52.10 o 
   7  -6   7        1.08      -27.23     40.26 o 
   8  -6   7       88.20       39.07     46.18 o 
   9  -6   7      552.98      534.01     75.78 o 
 -12  -5   7      315.85      264.04     71.04 o 
 -11  -5   7      873.01      962.63     95.91 o 
 -10  -5   7       22.34      -31.32     31.32 o 
  -9  -5   7     1354.27     1343.91     67.82 o 
  -8  -5   7      400.39      453.02     43.11 o 
  -7  -5   7     1955.45     1902.18     70.74 o 
  -6  -5   7      955.94      985.73     49.81 o 
  -5  -5   7        0.68      -13.59     13.59 o 
  -4  -5   7      188.31      137.80     16.14 o 
  -3  -5   7     1627.36     1601.35     43.70 o 
  -2  -5   7      983.77      953.03     35.69 o 
  -1  -5   7      136.57      125.05     21.89 o 
   0  -5   7        1.28        5.69     16.78 o 
   1  -5   7      608.11      605.94     35.97 o 
   2  -5   7       15.48       15.42     17.87 o 
   3  -5   7     1382.39     1377.83     79.92 o 
   4  -5   7      308.85      302.88     30.94 o 
   5  -5   7     1238.16     1239.29     52.67 o 
   6  -5   7      667.81      560.06     62.75 o 
   7  -5   7      726.03      654.78     67.49 o 
   8  -5   7     1136.46     1134.32     86.44 o 
   9  -5   7       75.24       86.44     46.18 o 
  10  -5   7      595.70      590.84     79.33 o 
 -12  -4   7       68.64       21.31     56.83 o 
 -11  -4   7       49.26      -46.18     46.18 o 
 -10  -4   7      549.10      690.30     82.88 o 
  -9  -4   7        0.54      -21.31     41.44 o 
  -8  -4   7      303.93      360.09     81.70 o 
  -7  -4   7      517.38      574.35     43.54 o 
  -6  -4   7      212.40      140.15     25.91 o 
  -5  -4   7      136.54       94.90     19.22 o 
  -4  -4   7     1284.57     1131.60     36.40 o 
  -3  -4   7     1476.80     1303.04     40.67 o 
  -2  -4   7       34.23       26.40     12.20 o 
  -1  -4   7     3351.61     3058.81     79.88 o 
   0  -4   7      115.30      134.44     42.63 o 
   1  -4   7     7493.16     7326.57    158.07 o 
   2  -4   7      143.91      185.11     32.56 o 
   3  -4   7      872.50      872.10     39.71 o 
   4  -4   7     1595.98     1501.73     54.25 o 
   5  -4   7        6.85      -18.12     21.90 o 
   6  -4   7      809.81      785.03     66.31 o 
   7  -4   7     1619.05     1797.39     94.72 o 
   8  -4   7        6.42       67.49     42.63 o 
   9  -4   7      117.44       62.75     44.99 o 
  10  -4   7       95.89       23.68     48.55 o 
  11  -4   7       13.89      -23.68     50.91 o 
 -12  -3   7      437.39      341.01     75.78 o 
 -10  -3   7       21.44       22.50     49.73 o 
  -9  -3   7      101.69       87.62     48.55 o 
  -8  -3   7      736.96      748.32     74.60 o 
  -7  -3   7        7.44       36.71     39.07 o 
  -6  -3   7      975.04      786.21     67.49 o 
  -5  -3   7     2129.36     2042.20    127.88 o 
  -4  -3   7      144.43      144.60     21.58 o 
  -3  -3   7     8606.88     7916.95    139.11 o 
  -2  -3   7      364.76      337.77     20.35 o 
  -1  -3   7     1654.72     1563.98     49.68 o 
   0  -3   7     1052.54      858.09     39.07 o 
   1  -3   7     1142.44     1096.96     80.52 o 
   2  -3   7       14.31        5.04     14.63 o 
   3  -3   7      987.54      882.48     38.87 o 
   4  -3   7      342.12      310.81     27.59 o 
   5  -3   7     2413.64     2306.53     99.46 o 
   6  -3   7      466.00      458.23     52.10 o 
   7  -3   7       82.12      112.48     37.89 o 
   8  -3   7       75.48       58.02     41.44 o 
   9  -3   7      273.79      326.80     59.20 o 
  10  -3   7      165.76      113.67     52.10 o 
  11  -3   7      149.98      110.12     52.10 o 
 -12  -2   7      232.78      151.56     63.94 o 
 -11  -2   7       56.54       10.66     50.91 o 
 -10  -2   7      410.14      582.55     76.96 o 
  -9  -2   7      351.28      262.86     56.83 o 
  -8  -2   7     1035.77      872.65     80.52 o 
  -7  -2   7     3043.09     3118.11     90.35 o 
  -6  -2   7        8.31       22.33     19.89 o 
  -5  -2   7     5919.92     5681.08    196.55 o 
  -4  -2   7      671.13      595.71     28.93 o 
  -3  -2   7      211.07      228.70     17.97 o 
  -2  -2   7      103.47       99.34     12.84 o 
  -1  -2   7     1601.41     1449.23     41.82 o 
   0  -2   7      343.11      318.92     24.28 o 
   1  -2   7     2091.95     2171.50     58.99 o 
   2  -2   7      102.03       60.76     15.84 o 
   3  -2   7      563.26      505.73     30.11 o 
   4  -2   7        3.93      -15.84     15.84 o 
   5  -2   7     2311.12     2168.00     93.54 o 
   6  -2   7       56.99       13.02     30.79 o 
   7  -2   7      569.37      486.64     55.65 o 
   8  -2   7      209.08      168.14     44.99 o 
   9  -2   7        9.63        5.92     40.26 o 
  10  -2   7      158.80      251.02     58.02 o 
  11  -2   7        9.29       13.02     48.55 o 
  12  -2   7      270.28      272.33     69.86 o 
 -12  -1   7       28.22      -52.10     52.10 o 
 -11  -1   7     1021.97     1039.60     99.46 o 
 -10  -1   7      466.74      473.62     73.41 o 
  -9  -1   7     1050.00     1264.57     97.09 o 
  -8  -1   7      245.18      335.09     58.02 o 
  -7  -1   7     1387.03     1199.00    103.60 o 
  -6  -1   7     1618.88     1634.90     61.19 o 
  -5  -1   7     1320.71     1223.85     51.59 o 
  -4  -1   7      111.63      112.83     16.60 o 
  -3  -1   7     4460.05     4133.17     79.63 o 
  -2  -1   7      516.38      473.99     24.65 o 
  -1  -1   7      293.54      310.37     17.37 o 
   0  -1   7      146.76      144.72     17.52 o 
   1  -1   7    11078.90    10707.37    311.41 o 
   2  -1   7      311.34      297.00     30.79 o 
   3  -1   7     1161.44     1018.79     27.42 o 
   4  -1   7      391.32      390.89     17.43 o 
   5  -1   7     2653.34     2653.11     65.67 o 
   6  -1   7      746.74      748.60     30.56 o 
   7  -1   7       15.85      -24.90     24.90 o 
   8  -1   7      715.28      696.55     35.56 o 
   9  -1   7       36.31       15.39     40.26 o 
  10  -1   7      254.12      203.66     54.47 o 
  11  -1   7       16.12      -27.23     47.36 o 
  12  -1   7      706.50      930.66     95.91 o 
 -12   0   7       19.64        9.47     56.83 o 
 -11   0   7       40.97      104.20     60.39 o 
 -10   0   7       17.32       -9.47     47.36 o 
  -9   0   7      362.60      452.31     69.86 o 
  -8   0   7        8.52       11.84     41.44 o 
  -7   0   7     1000.19      933.27     72.23 o 
  -6   0   7       14.95        6.89     23.09 o 
  -5   0   7     1060.10     1034.65     73.41 o 
  -4   0   7      521.41      558.07     28.41 o 
  -3   0   7    11131.21    10639.10    166.06 o 
  -2   0   7       17.42       -6.78     26.64 o 
  -1   0   7    20928.64    20595.35    394.28 o 
   0   0   7      467.75      408.03     23.76 o 
   1   0   7     1119.52     1072.69     35.97 o 
   2   0   7        5.09      -13.59     13.59 o 
   3   0   7     1798.62     1558.21     34.92 o 
   4   0   7     2258.67     2216.13     46.73 o 
   5   0   7     3253.74     3060.15     62.50 o 
   6   0   7       65.75       91.57     15.96 o 
   7   0   7      401.35      378.22     29.46 o 
   8   0   7     1003.64     1031.41     39.96 o 
   9   0   7       61.97       34.45     21.61 o 
  10   0   7     1800.49     1940.15     61.71 o 
  11   0   7       34.67       68.67     47.36 o 
  12   0   7       24.25       62.75     54.47 o 
 -12   1   7       34.33       50.91     62.75 o 
 -11   1   7       19.10       88.80     60.39 o 
 -10   1   7      388.22      462.96     75.78 o 
  -9   1   7     1219.90     1214.84    103.01 o 
  -8   1   7       39.33       34.07     22.82 o 
  -7   1   7     4868.37     4933.74    128.42 o 
  -6   1   7      171.83      161.28     26.06 o 
  -5   1   7     4268.77     4251.35    111.20 o 
  -4   1   7      391.10      410.09     31.68 o 
  -3   1   7     1401.56     1409.91     36.99 o 
  -2   1   7      159.16      162.95     14.09 o 
  -1   1   7      796.70      766.53     25.39 o 
   0   1   7      450.69      425.69     22.61 o 
   1   1   7     4262.52     3827.00     84.07 o 
   2   1   7        9.08        5.92     10.88 o 
   3   1   7       11.93        3.58     14.79 o 
   4   1   7     1066.16      942.84     28.28 o 
   5   1   7       16.74       11.18     11.86 o 
   6   1   7     1589.96     1511.21     41.82 o 
   7   1   7     2443.28     2486.98     59.62 o 
   8   1   7      447.13      459.93     30.40 o 
   9   1   7      875.90      905.08     41.47 o 
  10   1   7     1448.12     1424.97    100.60 o 
  11   1   7       51.43       41.18     26.64 o 
  12   1   7     1173.94     1248.04     72.48 o 
 -12   2   7      537.64      683.20     93.54 o 
 -11   2   7      468.54      551.77     85.25 o 
 -10   2   7       33.38       48.55     56.83 o 
  -9   2   7     1369.11     1496.64    108.93 o 
  -8   2   7      137.56      157.90     30.23 o 
  -7   2   7       54.81       44.45     22.69 o 
  -6   2   7       20.39      -13.02     21.32 o 
  -5   2   7      965.90      955.20     48.87 o 
  -4   2   7      327.36      318.51     39.07 o 
  -3   2   7      621.11      651.58     24.42 o 
  -2   2   7        0.28       -8.10      8.10 o 
  -1   2   7     2082.36     2341.97     59.74 o 
   0   2   7     1713.21     1701.87     50.98 o 
   1   2   7     3697.31     3656.60     96.22 o 
   2   2   7      358.31      309.04     29.60 o 
   3   2   7      363.09      345.74     33.15 o 
   4   2   7      925.59      944.77     28.99 o 
   5   2   7     3694.00     3767.56     74.65 o 
   6   2   7     2955.50     2975.19     64.42 o 
   7   2   7       13.15       33.51     16.29 o 
   8   2   7     1181.07     1195.53     43.90 o 
   9   2   7       10.06       15.78     20.67 o 
  10   2   7      721.60      773.38     43.67 o 
  11   2   7      455.79      406.07     37.11 o 
  12   2   7      239.38      250.73     68.87 o 
  13   2   7       20.00       24.62     30.76 o 
 -11   3   7      421.87      423.89     81.70 o 
 -10   3   7     1990.16     2345.60    143.27 o 
  -9   3   7        3.74       16.58     52.10 o 
  -8   3   7      528.65      504.94     34.68 o 
  -7   3   7      233.25      230.45     27.18 o 
  -6   3   7     1050.18      957.45     57.39 o 
  -5   3   7      592.76      653.03     41.03 o 
  -4   3   7      322.10      302.30     30.11 o 
  -3   3   7      565.22      525.26     40.30 o 
  -2   3   7        0.95       -3.71      5.87 o 
  -1   3   7     1060.94      880.66     24.21 o 
   0   3   7        0.47       -7.26      7.38 o 
   1   3   7     2000.35     1873.02     87.03 o 
   2   3   7     1150.84     1106.27     38.98 o 
   3   3   7     1756.57     1948.31    113.67 o 
   4   3   7     1102.41     1099.77     47.34 o 
   5   3   7      269.26      306.58     18.25 o 
   6   3   7     1098.34     1116.75     43.75 o 
   7   3   7      119.27      104.01     16.38 o 
   8   3   7       43.22       22.22     18.45 o 
   9   3   7      251.20      240.09     27.23 o 
  10   3   7     1682.56     1713.21     64.21 o 
  11   3   7       29.56        1.25     25.22 o 
  12   3   7      276.32      262.90     35.20 o 
  13   3   7        6.09      -14.57     29.29 o 
 -11   4   7       70.24       24.87     63.94 o 
 -10   4   7      459.94      503.22     82.88 o 
  -9   4   7        3.53      -10.66     53.28 o 
  -8   4   7      409.73      439.03     35.66 o 
  -7   4   7      169.39      180.17     28.23 o 
  -6   4   7      185.14      148.23     27.12 o 
  -5   4   7     2659.48     2603.44    114.26 o 
  -4   4   7      199.73      185.84     26.64 o 
  -3   4   7     5811.86     5896.37    279.44 o 
  -2   4   7       60.82       34.74     16.78 o 
  -1   4   7     2012.51     1920.34     62.34 o 
   0   4   7       74.47       59.65     17.52 o 
   1   4   7     1151.75     1208.37     38.54 o 
   2   4   7     1056.32     1018.69     36.94 o 
   3   4   7     2132.50     2209.25     61.19 o 
   4   4   7     1603.87     1612.41     42.72 o 
   5   4   7      164.72      161.53     15.81 o 
   6   4   7     1155.64     1229.77     39.54 o 
   7   4   7      184.11      176.86     19.80 o 
   8   4   7       24.08      -11.96     20.19 o 
   9   4   7      455.61      419.22     38.48 o 
  10   4   7      194.19      155.11     33.00 o 
  11   4   7       24.59       10.99     28.43 o 
  12   4   7       32.04       13.25     32.52 o 
  13   4   7       45.97       28.65     30.29 o 
 -11   5   7      317.73      297.20     81.70 o 
 -10   5   7       19.75       69.86     62.75 o 
  -9   5   7     1971.32     2067.03     69.83 o 
  -8   5   7      653.28      610.69     59.66 o 
  -7   5   7     2858.55     3105.97     82.07 o 
  -6   5   7     2080.42     2032.84     74.50 o 
  -5   5   7      994.14     1105.81     55.18 o 
  -4   5   7       12.08       10.26     18.49 o 
  -3   5   7     1724.53     1708.59     88.80 o 
  -2   5   7      155.78      143.72     24.24 o 
  -1   5   7     5211.42     5150.80    128.09 o 
   0   5   7      165.64      151.11     22.92 o 
   1   5   7     1151.77     1161.36     44.42 o 
   2   5   7     1400.21     1453.77     42.20 o 
   3   5   7     5236.96     5704.98    128.54 o 
   4   5   7      582.46      671.54     29.18 o 
   5   5   7     4904.23     5857.62    112.95 o 
   6   5   7      382.36      390.20     25.25 o 
   7   5   7      704.73      716.46     33.64 o 
   8   5   7      197.22      123.47     27.12 o 
   9   5   7      130.08       89.81     28.43 o 
  10   5   7      693.01      755.53     52.92 o 
  11   5   7      257.91      214.77     38.87 o 
  12   5   7        1.01       -9.87     31.19 o 
 -10   6   7      164.04       91.17     67.49 o 
  -9   6   7       55.30       19.47     27.79 o 
  -8   6   7        8.40       -5.16     25.78 o 
  -7   6   7      447.51      483.44     45.00 o 
  -6   6   7      184.24      159.27     31.68 o 
  -5   6   7     3431.59     3542.51    105.89 o 
  -4   6   7      409.30      387.14     37.56 o 
  -3   6   7      182.79      186.80     27.29 o 
  -2   6   7      956.30      930.28     59.20 o 
  -1   6   7     6093.33     6339.19    153.63 o 
   0   6   7      393.83      452.48     35.05 o 
   1   6   7    17491.66    19283.29    403.54 o 
   2   6   7      113.92      141.69     15.55 o 
   3   6   7     7291.02     8008.07    144.22 o 
   4   6   7      463.76      442.83     46.18 o 
   5   6   7      410.83      442.34     27.08 o 
   6   6   7      128.92      119.65     20.95 o 
   7   6   7      945.75      980.03     39.27 o 
   8   6   7        0.59      -15.26     22.08 o 
   9   6   7      414.63      432.73     56.83 o 
  10   6   7     1208.20     1127.93     60.66 o 
  11   6   7       24.03      -24.91     36.11 o 
  12   6   7      419.45      334.40     45.12 o 
  -9   7   7      250.29      215.02     36.36 o 
  -8   7   7       27.47       43.11     29.52 o 
  -7   7   7       20.67       22.81     31.29 o 
  -6   7   7       98.46       92.98     31.78 o 
  -5   7   7      907.05     1040.50    104.20 o 
  -4   7   7       32.98       27.02     17.03 o 
  -3   7   7     3364.70     3464.82    103.78 o 
  -2   7   7      100.98       74.90     27.83 o 
  -1   7   7      903.32      964.10     50.15 o 
   0   7   7      154.93      153.75     34.93 o 
   1   7   7     1885.61     1774.30     65.69 o 
   2   7   7       69.90       66.37     22.42 o 
   3   7   7     2688.62     2877.13     85.29 o 
   4   7   7        1.53       21.94     19.34 o 
   5   7   7      224.25      246.24     28.98 o 
   6   7   7     2510.41     2601.61     94.95 o 
   7   7   7       75.28       78.02     26.44 o 
   8   7   7     2026.24     2017.98    123.73 o 
   9   7   7      129.39       97.76     29.71 o 
  10   7   7     1444.51     1297.19     65.72 o 
  11   7   7        3.55       12.37     30.84 o 
  12   7   7        7.84       44.38     34.68 o 
  -9   8   7      743.73      726.34     55.66 o 
  -8   8   7      154.82      147.40     39.11 o 
  -7   8   7      911.02      873.22     62.73 o 
  -6   8   7        7.20      -28.73     28.73 o 
  -5   8   7     1425.99     1459.34     69.48 o 
  -4   8   7      302.44      308.36     65.12 o 
  -3   8   7       24.14      -23.09     23.09 o 
  -2   8   7      301.95      306.61     35.05 o 
  -1   8   7       40.85       20.81     22.42 o 
   0   8   7       77.79       85.27     25.28 o 
   1   8   7      286.98      353.59     35.40 o 
   2   8   7     1274.01     1361.25     59.75 o 
   3   8   7      351.88      348.73     34.90 o 
   4   8   7     2846.82     2981.47    135.57 o 
   5   8   7      387.18      397.14     34.38 o 
   6   8   7      140.20      162.23     22.65 o 
   7   8   7       22.22        7.91     21.24 o 
   8   8   7       86.01      125.51     47.36 o 
   9   8   7       31.32       49.98     21.48 o 
  10   8   7     1054.07      841.79     60.39 o 
  11   8   7        2.87       -7.10     39.07 o 
  12   8   7       99.33       90.84     38.49 o 
  -8   9   7      797.09      865.41     66.96 o 
  -7   9   7       85.44       90.37     50.91 o 
  -6   9   7      436.67      413.27     66.90 o 
  -5   9   7      590.23      645.31     76.96 o 
  -4   9   7       65.77       80.12     32.23 o 
  -3   9   7      228.58      226.24     36.36 o 
  -2   9   7       28.09       23.76     25.31 o 
  -1   9   7       42.27       10.13     23.89 o 
   0   9   7      386.87      403.24     40.08 o 
   1   9   7      663.35      706.30     50.05 o 
   2   9   7      889.73      840.39     51.73 o 
   3   9   7      146.53      221.95     31.32 o 
   4   9   7        8.66       10.44     26.64 o 
   5   9   7      379.59      414.43     37.43 o 
   6   9   7      710.40      713.82     71.64 o 
   7   9   7      139.78      191.11     39.07 o 
   8   9   7      298.63      300.46     39.71 o 
   9   9   7       16.17       42.58     30.35 o 
  10   9   7      842.61      819.48     61.10 o 
  11   9   7       75.47       55.44     35.52 o 
  -7  10   7      114.09       91.69     41.84 o 
  -6  10   7      106.33       92.81     37.76 o 
  -5  10   7      304.80      291.35     43.90 o 
  -4  10   7        9.32      -26.25     30.00 o 
  -3  10   7     1837.60     1628.59     76.18 o 
  -2  10   7      169.41      180.66     35.16 o 
  -1  10   7     2364.15     2414.53     88.74 o 
   0  10   7     2122.08     2178.56     82.84 o 
   1  10   7     3128.97     3254.36    126.10 o 
   2  10   7      670.72      816.68     54.25 o 
   3  10   7        7.52      -15.79     24.43 o 
   4  10   7        8.82        1.91     24.43 o 
   5  10   7     1370.18     1370.47    156.89 o 
   6  10   7      445.60      401.39     58.02 o 
   7  10   7     1652.80     1651.75    101.83 o 
   8  10   7     1954.18     1802.82     77.85 o 
   9  10   7      185.03      142.35     37.65 o 
  10  10   7      600.62      568.64     55.26 o 
  -5  11   7      754.45      707.80     61.53 o 
  -4  11   7      218.28      206.33     40.45 o 
  -3  11   7       66.02       40.64     32.16 o 
  -2  11   7       79.57       66.58     32.68 o 
  -1  11   7       62.04       55.47     30.48 o 
   0  11   7      135.86      123.36     33.90 o 
   1  11   7     1073.08     1098.06     62.37 o 
   2  11   7      615.51      623.18     50.40 o 
   3  11   7      328.20      352.10     41.76 o 
   4  11   7      860.15      954.51     58.08 o 
   5  11   7      143.64      152.74     48.55 o 
   6  11   7     2837.14     2793.18    134.98 o 
   7  11   7     1156.38     1243.25     93.54 o 
   8  11   7      132.06      118.41     49.73 o 
   9  11   7      480.08      504.92     52.20 o 
  -4  12   7       21.28       10.78     36.81 o 
  -3  12   7      424.97      414.42     49.38 o 
  -2  12   7      365.23      275.93     43.95 o 
  -1  12   7     1099.16     1079.70     66.56 o 
   0  12   7      428.08      413.46     46.89 o 
   1  12   7       61.48       73.13     33.72 o 
   2  12   7     1209.38     1295.48     69.43 o 
   3  12   7      935.49      952.33     61.80 o 
   4  12   7       90.80       81.89     33.21 o 
   5  12   7      543.32      574.28     48.87 o 
   6  12   7      284.74      251.02     55.65 o 
   7  12   7        0.61      -16.58     40.26 o 
   8  12   7      303.21      311.41     65.12 o 
  -2  13   7      179.68      148.62     41.76 o 
  -1  13   7      303.19      282.99     45.62 o 
   0  13   7       47.12       99.30     37.65 o 
   1  13   7      414.23      430.83     50.74 o 
   2  13   7      141.49      192.04     89.99 o 
   3  13   7      150.43      106.43     40.85 o 
   4  13   7        4.50        9.36     32.03 o 
   6  13   7        2.61       -8.29     41.44 o 
  -5 -11   8       67.00       17.76     42.63 o 
  -4 -11   8       76.97       25.06     34.69 o 
  -3 -11   8       20.28       32.23     33.29 o 
  -2 -11   8        8.51       -2.40     31.52 o 
  -1 -11   8        1.80       -9.29     35.52 o 
   0 -11   8      108.34      147.10     68.08 o 
   1 -11   8        8.37       42.18     34.93 o 
   2 -11   8      542.35      551.23     70.45 o 
  -7 -10   8      593.57      549.40     73.41 o 
  -6 -10   8      212.09      255.75     55.65 o 
  -5 -10   8        4.48        6.26     31.26 o 
  -4 -10   8      318.00      353.95     49.14 o 
  -3 -10   8      189.95      175.62     53.87 o 
  -2 -10   8       37.02       46.10     31.52 o 
  -1 -10   8       70.24       61.52     30.72 o 
   0 -10   8       22.65       33.36     31.78 o 
   1 -10   8      217.92      178.82     35.54 o 
   2 -10   8       42.72       34.73     31.19 o 
   3 -10   8        0.26       47.72     32.99 o 
   4 -10   8      328.01      353.18     45.19 o 
  -8  -9   8      185.47      187.08     53.28 o 
  -7  -9   8      176.79      176.42     49.73 o 
  -6  -9   8      242.15      217.87     52.10 o 
  -5  -9   8      738.39      861.61     59.33 o 
  -4  -9   8       20.50       -2.64     28.73 o 
  -3  -9   8      129.75      153.31     41.44 o 
  -2  -9   8      254.96      255.65     37.65 o 
  -1  -9   8       55.38       44.74     28.16 o 
   0  -9   8      348.83      455.22     54.47 o 
   1  -9   8      206.09      255.42     38.09 o 
   2  -9   8      525.04      536.17     46.33 o 
   3  -9   8      424.84      429.33     44.65 o 
   4  -9   8        0.75        3.89     30.14 o 
   5  -9   8       45.17       72.05     34.05 o 
   6  -9   8      263.71      265.23     67.49 o 
  -9  -8   8      472.88      605.05     68.67 o 
  -8  -8   8       50.99       86.44     42.63 o 
  -7  -8   8      199.66      183.53     47.36 o 
  -6  -8   8      414.42      486.64     61.57 o 
  -5  -8   8        4.75      -21.06     27.03 o 
  -4  -8   8     1042.91      942.50     72.23 o 
  -3  -8   8        5.69       38.63     26.44 o 
  -2  -8   8        7.81        8.68     24.09 o 
  -1  -8   8      545.09      586.49     44.28 o 
   0  -8   8      321.88      403.76     53.28 o 
   1  -8   8      221.15      249.02     34.90 o 
   2  -8   8      814.83      999.41     54.25 o 
   3  -8   8      395.99      408.57     41.39 o 
   4  -8   8      275.51      368.39     41.76 o 
   5  -8   8       61.16       13.68     33.15 o 
   6  -8   8       66.01       87.62     53.28 o 
   7  -8   8        8.14      -14.21     47.36 o 
 -10  -7   8      138.64      155.58     43.11 o 
  -8  -7   8      300.16      336.27     54.47 o 
  -7  -7   8        1.08       11.84     36.71 o 
  -6  -7   8      367.62      374.16     53.28 o 
  -5  -7   8        1.76      -45.56     50.91 o 
  -4  -7   8      278.39      246.46     33.72 o 
  -3  -7   8       36.87       49.92     31.38 o 
  -2  -7   8     3798.58     3751.31    102.73 o 
  -1  -7   8      105.76       87.57     29.83 o 
   0  -7   8     1368.08     1265.70     56.02 o 
   1  -7   8       47.49       31.66     25.79 o 
   2  -7   8        7.22        4.32     23.33 o 
   3  -7   8      258.16      210.49     32.87 o 
   4  -7   8      943.44     1067.05     54.80 o 
   5  -7   8      408.03      408.94     42.23 o 
   6  -7   8      419.11      459.41     67.49 o 
   7  -7   8      982.76      985.13     92.36 o 
   8  -7   8       30.27      -16.58     48.55 o 
 -11  -6   8       56.43      136.17     63.94 o 
 -10  -6   8       61.10       99.46     56.83 o 
  -9  -6   8        4.32      -11.13     31.32 o 
  -8  -6   8        9.07      -28.88     28.88 o 
  -7  -6   8       78.66       57.68     22.06 o 
  -6  -6   8      648.47      696.99     43.44 o 
  -5  -6   8       10.58      -22.47     22.47 o 
  -4  -6   8      490.95      474.31     39.24 o 
  -3  -6   8      788.55      717.79     43.44 o 
  -2  -6   8      813.83      848.42     63.35 o 
  -1  -6   8      528.29      554.34     40.08 o 
   0  -6   8     1263.77     1303.29     53.41 o 
   1  -6   8     1234.72     1311.86     55.18 o 
   2  -6   8      944.73      915.94     59.79 o 
   3  -6   8      186.50      190.65     30.00 o 
   4  -6   8       18.14       35.44     33.15 o 
   5  -6   8      649.86      686.38     47.53 o 
   6  -6   8      253.38      243.91     53.28 o 
   7  -6   8      300.60      274.70     58.02 o 
   8  -6   8      191.21      179.98     56.83 o 
   9  -6   8        1.37      -36.71     47.36 o 
 -11  -5   8      101.21       55.65     59.20 o 
 -10  -5   8       28.42      -34.34     47.36 o 
  -9  -5   8      205.06      114.85     50.91 o 
  -8  -5   8      219.78      132.61     46.18 o 
  -7  -5   8      721.05      775.16     74.60 o 
  -6  -5   8       86.13       40.73     20.00 o 
  -5  -5   8     1227.48     1095.66     38.11 o 
  -4  -5   8     1920.86     1874.61     43.43 o 
  -3  -5   8      353.15      390.39     33.36 o 
  -2  -5   8      745.52      685.99     39.71 o 
  -1  -5   8      395.62      382.55     32.16 o 
   0  -5   8      298.47      292.83     29.83 o 
   1  -5   8      129.51      145.60     25.08 o 
   2  -5   8     1881.30     1845.96     62.27 o 
   3  -5   8      487.50      474.58     62.75 o 
   4  -5   8       63.68       46.22     24.11 o 
   5  -5   8       94.99       75.95     26.28 o 
   6  -5   8      125.70      129.06     44.99 o 
   7  -5   8       35.44       68.67     42.63 o 
   8  -5   8       84.05       60.39     44.99 o 
   9  -5   8       25.83       27.23     49.73 o 
  10  -5   8       30.84      -47.36     47.36 o 
 -11  -4   8      573.15      621.63     84.07 o 
 -10  -4   8       39.58       21.31     50.91 o 
  -9  -4   8      225.23      194.18     56.83 o 
  -8  -4   8     1257.11     1356.92     93.54 o 
  -7  -4   8      295.19      237.99     48.55 o 
  -6  -4   8     2869.70     3038.27    126.69 o 
  -5  -4   8      790.86      777.14     35.57 o 
  -4  -4   8       15.46       -1.24     14.41 o 
  -3  -4   8      157.83      108.44     17.19 o 
  -2  -4   8      764.72      658.86     37.25 o 
  -1  -4   8      306.34      266.33     27.48 o 
   0  -4   8     2488.19     2293.03     67.68 o 
   1  -4   8     1180.51     1102.81     52.69 o 
   2  -4   8       24.11       10.47     18.36 o 
   3  -4   8      166.81      104.27     24.24 o 
   4  -4   8      119.35       81.38     24.43 o 
   5  -4   8       10.07       -6.74     21.58 o 
   6  -4   8     1187.76     1154.45     75.78 o 
   7  -4   8        1.52       -4.74     39.07 o 
   8  -4   8      358.31      265.23     55.65 o 
   9  -4   8     1073.10     1031.31     85.25 o 
  10  -4   8       21.13       30.79     49.73 o 
 -12  -3   8      617.65      472.44     80.52 o 
 -11  -3   8        2.33      -35.52     52.10 o 
 -10  -3   8      939.43     1037.23     98.28 o 
  -9  -3   8      983.50      959.08     88.80 o 
  -8  -3   8        0.21      -21.31     37.89 o 
  -7  -3   8      813.39      852.52     74.60 o 
  -6  -3   8     1341.58     1121.30     76.96 o 
  -5  -3   8       10.60       -0.39     16.30 o 
  -4  -3   8     3363.86     2762.41    261.50 o 
  -3  -3   8     2044.59     1836.74     57.48 o 
  -2  -3   8      123.92       94.35     14.98 o 
  -1  -3   8      918.30      839.98     39.24 o 
   0  -3   8     3125.77     2832.25     75.23 o 
   1  -3   8        1.03      -14.79     14.79 o 
   2  -3   8     3423.03     3254.38     83.61 o 
   3  -3   8      323.32      296.54     28.04 o 
   4  -3   8     2066.10     2019.36     63.56 o 
   5  -3   8     2766.86     2658.19    111.30 o 
   6  -3   8      627.38      548.22     58.02 o 
   7  -3   8     1654.87     1538.08     87.62 o 
   8  -3   8      128.18      125.51     47.36 o 
   9  -3   8      570.02      639.39     73.41 o 
  10  -3   8      608.57      660.70     79.33 o 
  11  -3   8      552.56      483.09     74.60 o 
 -12  -2   8        2.85      -49.73     55.65 o 
 -11  -2   8      239.35      183.53     63.94 o 
 -10  -2   8      724.96      777.92     87.62 o 
  -9  -2   8        5.61      -42.63     42.63 o 
  -8  -2   8      571.09      593.21     71.04 o 
  -7  -2   8      246.42      236.42     39.07 o 
  -6  -2   8       55.37       17.63     22.47 o 
  -5  -2   8     1427.52     1525.75     49.22 o 
  -4  -2   8     2383.26     2414.95     69.61 o 
  -3  -2   8      131.15      138.53     17.51 o 
  -2  -2   8     5440.93     4976.08     92.87 o 
  -1  -2   8       21.07      177.38     29.01 o 
   0  -2   8     5970.52     6213.90    197.74 o 
   1  -2   8     1498.68     1383.07     75.19 o 
   2  -2   8      661.70      603.44     60.39 o 
   3  -2   8     1701.41     1482.99     50.61 o 
   4  -2   8      891.79      865.05     41.03 o 
   5  -2   8     1031.24     1020.65     67.49 o 
   6  -2   8     2869.33     2828.70    117.22 o 
   7  -2   8        5.87       10.66     33.15 o 
   8  -2   8      159.82      117.22     43.81 o 
   9  -2   8      192.08      188.26     52.10 o 
  10  -2   8       35.60       48.55     46.18 o 
  11  -2   8        5.87      -28.42     48.55 o 
 -12  -1   8       26.66      -30.79     55.65 o 
 -11  -1   8       84.54       69.86     56.83 o 
 -10  -1   8      271.84      168.14     59.20 o 
  -9  -1   8      617.60      721.09     81.70 o 
  -8  -1   8      543.78      789.76     81.70 o 
  -7  -1   8      631.33      703.43     46.53 o 
  -6  -1   8      688.73      701.90     45.96 o 
  -5  -1   8      927.53      932.43     49.77 o 
  -4  -1   8     2086.68     2023.69     44.99 o 
  -3  -1   8      377.39      408.06     23.65 o 
  -2  -1   8      378.07      410.02     24.08 o 
  -1  -1   8     1004.74      922.02     30.02 o 
   0  -1   8     2971.19     2859.17     57.49 o 
   1  -1   8      205.59      205.46     28.42 o 
   2  -1   8      413.08      370.61     39.07 o 
   3  -1   8      433.08      388.31     28.04 o 
   4  -1   8      183.08      222.77     16.22 o 
   5  -1   8      871.21      830.76     36.38 o 
   6  -1   8      840.80      722.27     59.20 o 
   7  -1   8      617.22      524.53     56.83 o 
   8  -1   8      127.03      152.74     43.81 o 
   9  -1   8      321.23      351.66     58.02 o 
  10  -1   8      128.51       59.20     48.55 o 
  11  -1   8     1357.02     1456.38    103.01 o 
  12  -1   8      207.79      177.61     63.94 o 
 -12   0   8       39.19      101.83     65.12 o 
 -11   0   8       42.63       58.02     59.20 o 
 -10   0   8       53.61       28.42     55.65 o 
  -9   0   8      104.99      113.67     53.28 o 
  -8   0   8      249.37      294.83     59.20 o 
  -7   0   8       11.24        7.70     21.32 o 
  -6   0   8      564.55      550.69     40.08 o 
  -5   0   8      636.23      669.71     43.06 o 
  -4   0   8      190.00      189.32     17.03 o 
  -3   0   8       50.67       45.66     12.39 o 
  -2   0   8     1866.26     1657.59     48.93 o 
  -1   0   8        9.54       -8.70     13.32 o 
   0   0   8     6519.50     6462.08    136.35 o 
   1   0   8       14.32       20.31     13.32 o 
   2   0   8     6235.73     6019.36    129.64 o 
   3   0   8     1405.64     1281.74     32.17 o 
   4   0   8     2458.74     2373.07     61.45 o 
   5   0   8     1717.17     1564.50     39.87 o 
   6   0   8      111.51       96.56     17.74 o 
   7   0   8     1916.03     1916.00     51.10 o 
   8   0   8      106.74       88.23     26.44 o 
   9   0   8     1102.62     1167.47     81.70 o 
  10   0   8       83.42       65.12     47.36 o 
  11   0   8      181.78      198.92     55.65 o 
  12   0   8       14.14      -48.55     48.55 o 
 -11   1   8      951.00     1117.74    107.75 o 
 -10   1   8      374.48      485.46     80.52 o 
  -9   1   8        6.87        5.92     50.91 o 
  -8   1   8       47.11       19.23     23.61 o 
  -7   1   8      132.09      157.26     28.67 o 
  -6   1   8      234.71      244.81     31.00 o 
  -5   1   8      712.78      778.44     46.19 o 
  -4   1   8      175.00      157.94     15.76 o 
  -3   1   8      576.40      541.39     25.65 o 
  -2   1   8      619.16      577.43     24.50 o 
  -1   1   8     1391.95     1342.88     53.27 o 
   0   1   8     9422.36     8924.56    180.25 o 
   1   1   8     1734.05     1672.37     47.64 o 
   2   1   8      809.35      625.53     29.71 o 
   3   1   8      515.28      473.49     20.90 o 
   4   1   8      125.22      136.45     13.62 o 
   5   1   8     1371.48     1338.13     37.26 o 
   6   1   8     2957.70     2944.50     64.17 o 
   7   1   8       44.92       54.22     17.44 o 
   8   1   8      184.70      170.48     22.47 o 
   9   1   8        5.94      -20.23     20.23 o 
  10   1   8       49.39       30.30     29.64 o 
  11   1   8      335.89      314.96     65.12 o 
  12   1   8       12.94       73.41     55.65 o 
 -11   2   8      193.61      235.63     69.86 o 
 -10   2   8      765.15      815.81     93.54 o 
  -9   2   8      894.60     1024.20     98.28 o 
  -8   2   8        7.47      -22.54     22.54 o 
  -7   2   8       18.51       24.12     23.46 o 
  -6   2   8     4220.13     4272.90    118.20 o 
  -5   2   8       72.52       98.86     24.53 o 
  -4   2   8     9166.22     9450.28    198.08 o 
  -3   2   8       16.91        7.49     11.07 o 
  -2   2   8     6610.83     6681.36    116.40 o 
  -1   2   8       95.68       91.82     17.73 o 
   0   2   8       20.11       24.22     15.50 o 
   1   2   8      210.12      218.37     16.23 o 
   2   2   8     3394.96     3105.73    103.01 o 
   3   2   8      906.40      872.65     49.73 o 
   4   2   8     3638.43     3661.05     71.69 o 
   5   2   8        3.10        0.75     12.36 o 
   6   2   8      227.51      278.99     26.13 o 
   7   2   8       39.60       23.94     16.15 o 
   8   2   8      113.39      120.90     21.36 o 
   9   2   8      401.65      404.34     32.22 o 
  10   2   8      378.65      343.18     32.46 o 
  11   2   8      650.10      669.55     60.69 o 
  12   2   8       63.00        7.10     52.10 o 
 -11   3   8      409.30      595.58     91.17 o 
 -10   3   8     1673.41     1868.43    127.88 o 
  -9   3   8      197.21      268.78     67.49 o 
  -8   3   8     3296.05     3416.98    107.88 o 
  -7   3   8        4.88      -22.39     22.39 o 
  -6   3   8      250.16      309.06     36.68 o 
  -5   3   8     1115.49     1033.68     71.04 o 
  -4   3   8     1290.35     1237.78     67.49 o 
  -3   3   8      240.24      224.26     19.90 o 
  -2   3   8     8673.93     8410.30    141.88 o 
  -1   3   8       29.65       27.53      9.27 o 
   0   3   8       68.22       46.94      9.97 o 
   1   3   8      248.35      262.33     16.35 o 
   2   3   8      612.22      561.23     31.51 o 
   3   3   8       18.82       -8.15     13.94 o 
   4   3   8     2529.43     2664.42     56.40 o 
   5   3   8      282.29      248.85     18.11 o 
   6   3   8      880.81     1026.84     31.53 o 
   7   3   8      317.64      356.35     22.81 o 
   8   3   8      132.72      107.00     18.62 o 
   9   3   8     1459.47     1593.87     53.30 o 
  10   3   8        4.80      -21.68     21.68 o 
  11   3   8     1419.40     1550.39     74.40 o 
  12   3   8       91.31       43.06     29.35 o 
 -11   4   8        6.74       50.91     67.49 o 
 -10   4   8      602.62      650.04     92.36 o 
  -9   4   8      360.29      442.83     80.52 o 
  -8   4   8      466.21      512.53     46.64 o 
  -7   4   8        8.18       14.69     22.64 o 
  -6   4   8      726.74      693.11     47.17 o 
  -5   4   8       99.46       74.23     25.79 o 
  -4   4   8      193.49      208.28     38.48 o 
  -3   4   8      126.72      131.96     25.08 o 
  -2   4   8     4394.22     4264.56    111.75 o 
  -1   4   8        1.44       -3.23      8.10 o 
   0   4   8     6071.72     5983.60    132.50 o 
   1   4   8       37.85       56.91     24.27 o 
   2   4   8     1252.89     1194.64     43.53 o 
   3   4   8     1930.23     1884.48     57.43 o 
   4   4   8      239.19      270.50     26.28 o 
   5   4   8     4177.08     4423.88     77.31 o 
   6   4   8      418.40      466.19     28.71 o 
   7   4   8      512.63      569.11     27.18 o 
   8   4   8       16.57       45.74     20.29 o 
   9   4   8        3.10       13.75     20.35 o 
  10   4   8      187.86      175.30     28.51 o 
  11   4   8      906.63      958.80     51.00 o 
  12   4   8       11.62       16.33     27.82 o 
 -10   5   8      195.80      116.04     65.12 o 
  -9   5   8        4.67      -30.00     36.98 o 
  -8   5   8       11.07       32.60     25.41 o 
  -7   5   8     1571.20     1527.60     83.68 o 
  -6   5   8      350.22      379.67     39.60 o 
  -5   5   8     1356.85     1258.81     61.05 o 
  -4   5   8     1032.51     1086.33     54.40 o 
  -3   5   8       58.85        9.71     24.87 o 
  -2   5   8     1211.31     1034.68     53.28 o 
  -1   5   8      208.21      177.86     27.20 o 
   0   5   8       53.55       84.79     19.89 o 
   1   5   8     3055.67     3040.64    123.14 o 
   2   5   8     2367.25     2308.84     81.11 o 
   3   5   8      359.03      369.34     27.03 o 
   4   5   8      694.00      673.85     36.69 o 
   5   5   8      779.43      787.78     58.73 o 
   6   5   8        3.27        2.05     13.44 o 
   7   5   8      630.16      646.01     29.69 o 
   8   5   8        5.05       -5.47     24.87 o 
   9   5   8      352.68      420.76     41.00 o 
  10   5   8      289.39      298.57     37.92 o 
  11   5   8      262.62      266.07     47.95 o 
  12   5   8        1.30        1.91     27.89 o 
 -10   6   8      145.32      118.41     71.04 o 
  -9   6   8      380.69      448.16     63.77 o 
  -8   6   8     1756.20     1801.08     79.29 o 
  -7   6   8      121.45       87.45     32.03 o 
  -6   6   8     2187.97     2463.05     88.30 o 
  -5   6   8       37.43       -0.30     24.74 o 
  -4   6   8     2582.07     2413.27     82.88 o 
  -3   6   8       35.98       20.26     21.89 o 
  -2   6   8       98.74       51.39     21.34 o 
  -1   6   8      334.09      293.82     32.65 o 
   0   6   8     2190.41     2221.94     74.60 o 
   1   6   8        4.61       16.87     19.63 o 
   2   6   8     4309.90     4670.58     92.46 o 
   3   6   8     2639.18     2681.85     78.15 o 
   4   6   8      537.92      577.01     35.52 o 
   5   6   8      100.18       88.81     17.26 o 
   6   6   8     1076.04     1214.70     43.48 o 
   7   6   8     1885.80     2025.30     56.44 o 
   8   6   8      649.97      701.00     47.70 o 
   9   6   8     2817.52     2761.38     90.00 o 
  10   6   8        0.22        3.29     28.80 o 
  11   6   8      139.23      150.71     63.94 o 
  12   6   8       47.18       38.79     35.05 o 
  -9   7   8      584.78      627.46     50.21 o 
  -8   7   8       73.32       60.35     30.51 o 
  -7   7   8      458.09      499.10     50.21 o 
  -6   7   8      207.16      174.12     35.89 o 
  -5   7   8       13.58       -8.36     25.31 o 
  -4   7   8      675.15      641.76     66.31 o 
  -3   7   8      173.69      151.56     29.60 o 
  -2   7   8     1660.79     1613.71     89.40 o 
  -1   7   8        2.38       25.50     21.01 o 
   0   7   8        5.04        9.82     19.89 o 
   1   7   8     1652.77     1668.56    101.24 o 
   2   7   8    10569.67    11494.37    257.02 o 
   3   7   8      139.40      127.55     26.44 o 
   4   7   8     4598.67     5352.33    127.09 o 
   5   7   8     1737.83     1909.87     93.54 o 
   6   7   8      692.89      789.55     38.59 o 
   7   7   8      815.81      892.69     52.73 o 
   8   7   8      624.21      567.22     66.90 o 
   9   7   8      115.78      136.17     49.73 o 
  10   7   8      371.22      375.80     76.37 o 
  11   7   8       91.80       44.99     33.49 o 
  12   7   8       79.11       93.49     37.25 o 
  -8   8   8      169.91      115.56     33.88 o 
  -7   8   8      141.50      126.32     46.18 o 
  -6   8   8       14.74       27.99     32.62 o 
  -5   8   8        0.87        8.14     28.73 o 
  -4   8   8      213.97      260.98     37.54 o 
  -3   8   8      498.51      497.21     45.58 o 
  -2   8   8     2734.98     2970.05     97.11 o 
  -1   8   8      157.15      119.84     28.66 o 
   0   8   8     3477.02     3690.93    107.56 o 
   1   8   8        3.17      -15.82     20.48 o 
   2   8   8     2076.51     2210.86     88.80 o 
   3   8   8     2331.35     2513.68     83.23 o 
   4   8   8     2041.62     2191.45     76.13 o 
   5   8   8      259.45      278.25     43.81 o 
   6   8   8     1645.73     1644.60    181.16 o 
   7   8   8      294.38      251.54     35.05 o 
   8   8   8      226.59      183.07     44.40 o 
   9   8   8      829.91      797.78    110.71 o 
  10   8   8        0.25       36.07     30.94 o 
  11   8   8      229.32      217.73     65.12 o 
  -7   9   8       13.95       -7.64     32.99 o 
  -6   9   8     1332.56     1453.19     76.52 o 
  -5   9   8       44.65       20.93     23.46 o 
  -4   9   8     1150.97     1295.20     69.43 o 
  -3   9   8      457.92      447.71     45.62 o 
  -2   9   8       92.86       58.53     47.36 o 
  -1   9   8      110.80       82.88     28.44 o 
   0   9   8      415.09      489.95     79.92 o 
   1   9   8      327.94      317.95     37.43 o 
   2   9   8      426.43      478.51     75.78 o 
   3   9   8      373.03      424.06     40.08 o 
   4   9   8      983.25      996.52    100.05 o 
   5   9   8      516.99      592.13     45.00 o 
   6   9   8      784.20      928.11     52.28 o 
   7   9   8     1333.39      972.11     74.60 o 
   8   9   8       89.37       51.39     34.34 o 
   9   9   8        2.99       21.84     22.23 o 
  10   9   8      113.76       99.11     35.52 o 
  11   9   8      308.71      244.63     44.16 o 
  -6  10   8        3.46       11.81     36.41 o 
  -5  10   8        0.66      -32.14     32.14 o 
  -4  10   8     1119.90      963.99     66.92 o 
  -3  10   8      168.16      175.37     38.76 o 
  -2  10   8      506.49      481.52     48.47 o 
  -1  10   8      198.25      234.92     43.81 o 
   0  10   8       15.84       39.76     28.66 o 
   1  10   8        2.54      -24.18     24.18 o 
   2  10   8      152.12      143.49     32.16 o 
   3  10   8        0.98      -20.07     24.74 o 
   4  10   8      693.62      714.83     66.90 o 
   5  10   8        0.85       -7.22     24.74 o 
   6  10   8       97.54       99.46     47.36 o 
   7  10   8     1098.53      970.92     86.44 o 
   8  10   8        3.70        6.03     30.55 o 
   9  10   8      887.01      869.08     62.37 o 
  10  10   8        1.22      -26.40     32.03 o 
  -5  11   8       90.95       91.15     55.06 o 
  -4  11   8      114.56       84.77     37.08 o 
  -3  11   8      150.84      100.71     36.58 o 
  -2  11   8     2278.06     2515.72     98.35 o 
  -1  11   8      164.64      142.15     37.08 o 
   0  11   8     1505.56     1546.15    132.02 o 
   1  11   8       29.91       -8.98     39.67 o 
   2  11   8       70.26       47.22     56.24 o 
   3  11   8       48.19       72.21     32.16 o 
   4  11   8       10.52      -27.12     27.12 o 
   5  11   8      119.47      123.66     34.05 o 
   6  11   8      308.95      213.13     54.47 o 
   7  11   8        8.16       55.65     46.18 o 
   8  11   8      212.38      126.69     53.28 o 
   9  11   8      774.43      655.96     80.52 o 
  -3  12   8      188.19      175.27     41.84 o 
  -2  12   8      579.36      494.46     53.51 o 
  -1  12   8       34.96       63.35     46.77 o 
   0  12   8        3.94      -30.35     30.35 o 
   1  12   8       46.50       27.98     33.72 o 
   2  12   8      170.94      138.29     38.76 o 
   3  12   8       66.55       76.07     34.20 o 
   4  12   8      785.89      765.74     57.24 o 
   5  12   8      113.69      121.67     35.84 o 
   6  12   8      225.63      196.55     52.10 o 
   7  12   8     1518.35     1424.41    103.01 o 
   8  12   8        6.22        7.10     46.18 o 
  -1  13   8        1.29      -19.49     34.90 o 
   0  13   8      150.23      130.39     39.77 o 
   1  13   8      198.48      122.25     40.39 o 
   2  13   8       96.44       80.58     37.92 o 
   3  13   8      747.88      866.87     92.36 o 
   4  13   8       80.62       92.08     35.74 o 
   6  13   8      284.48      221.42     53.28 o 
  -2 -11   9        1.54        6.45     32.99 o 
  -1 -11   9       94.75      136.50     39.24 o 
  -6 -10   9       36.37       40.26     44.99 o 
  -5 -10   9      228.15      275.08     43.66 o 
  -4 -10   9       69.74       56.83     34.10 o 
  -3 -10   9       35.45       49.36     36.11 o 
  -2 -10   9        1.93       30.28     31.58 o 
  -1 -10   9      162.72      124.30     35.74 o 
   0 -10   9       24.08       -4.96     30.14 o 
   1 -10   9      435.41      507.30     49.21 o 
   2 -10   9        1.08       40.42     45.59 o 
   3 -10   9      185.64      187.21     40.45 o 
  -7  -9   9        5.18       -3.55     41.44 o 
  -6  -9   9       57.39       24.87     41.44 o 
  -5  -9   9      325.19      299.29     41.78 o 
  -4  -9   9      171.68      162.69     45.59 o 
  -3  -9   9     1045.76     1054.73     60.00 o 
  -2  -9   9       41.01       30.05     30.84 o 
  -1  -9   9      348.16      398.53     43.66 o 
   0  -9   9       42.30       65.97     30.84 o 
   1  -9   9       87.83       48.14     31.29 o 
   2  -9   9        0.26       -1.90     40.26 o 
   3  -9   9        3.86       -4.05     45.59 o 
   4  -9   9       24.85       -0.20     31.58 o 
   5  -9   9       18.27       58.70     35.22 o 
  -9  -8   9       18.29       35.52     42.63 o 
  -8  -8   9      214.30      228.52     53.28 o 
  -7  -8   9      954.56      890.41     80.52 o 
  -6  -8   9        2.99       21.31     35.52 o 
  -5  -8   9      961.15      961.04     83.48 o 
  -4  -8   9      492.92      543.46     89.40 o 
  -3  -8   9       31.15        6.35     27.29 o 
  -2  -8   9      371.19      444.48     42.82 o 
  -1  -8   9      372.17      389.32     40.45 o 
   0  -8   9      102.72       54.21     28.66 o 
   1  -8   9      257.04      297.73     41.44 o 
   2  -8   9       46.72        2.58     53.87 o 
   3  -8   9      181.81      138.33     34.30 o 
   4  -8   9       82.41       79.82     32.52 o 
   5  -8   9       24.98       31.65     37.30 o 
   6  -8   9      107.21      110.12     54.47 o 
  -9  -7   9      599.44      664.25     71.04 o 
  -8  -7   9      721.68      766.08     74.60 o 
  -7  -7   9      286.90      229.71     49.73 o 
  -6  -7   9     1126.57     1168.87     61.87 o 
  -5  -7   9        8.29      -26.44     26.44 o 
  -4  -7   9      163.44      155.47     31.52 o 
  -3  -7   9     1493.83     1508.79     66.31 o 
  -2  -7   9      157.12      243.27     34.56 o 
  -1  -7   9      140.28      130.21     29.50 o 
   0  -7   9      128.97      150.47     37.89 o 
   1  -7   9        9.75       28.76     25.58 o 
   2  -7   9      383.85      393.73     39.24 o 
   3  -7   9      681.12      703.05     50.21 o 
   4  -7   9       13.08        5.10     31.38 o 
   5  -7   9      627.80      599.54     48.85 o 
   6  -7   9       52.21        0.00     46.18 o 
   7  -7   9       13.70       67.49     52.10 o 
  -8  -6   9        1.21       -2.37     36.71 o 
  -7  -6   9      182.77      148.01     43.81 o 
  -6  -6   9        1.63      -12.14     26.17 o 
  -5  -6   9      792.99      757.59     51.83 o 
  -4  -6   9      646.86      586.89     43.51 o 
  -3  -6   9     1014.46      968.68     76.37 o 
  -2  -6   9      357.54      305.20     89.99 o 
  -1  -6   9     1346.43     1271.99     55.63 o 
   0  -6   9        0.27       58.34     48.55 o 
   1  -6   9     4209.40     4429.64    115.39 o 
   2  -6   9       43.92        2.94     25.59 o 
   3  -6   9       18.67       -7.65     24.18 o 
   4  -6   9       75.81       28.36     33.75 o 
   5  -6   9      183.82      189.10     50.32 o 
   6  -6   9       84.19       44.99     44.99 o 
   7  -6   9      734.44      734.11     80.52 o 
   8  -6   9      256.76      236.81     61.57 o 
 -10  -5   9       83.56       87.62     55.65 o 
  -9  -5   9      256.50      123.14     50.91 o 
  -8  -5   9       83.68       66.25     26.70 o 
  -7  -5   9       83.36       54.39     26.75 o 
  -6  -5   9        4.96      -19.77     24.18 o 
  -5  -5   9     1111.57     1095.95     54.11 o 
  -4  -5   9      187.46      260.68     63.94 o 
  -3  -5   9     1792.44     1801.40     81.11 o 
  -2  -5   9        7.66       36.16     23.26 o 
  -1  -5   9      572.73      454.29     35.40 o 
   0  -5   9        0.31       -9.77     21.04 o 
   1  -5   9     2589.98     2648.45     86.44 o 
   2  -5   9       54.54       79.39     25.44 o 
   3  -5   9     1134.38     1260.39     54.34 o 
   4  -5   9      987.20      931.48     49.68 o 
   5  -5   9      665.42      775.05     65.12 o 
   6  -5   9     1542.36     1555.84     93.54 o 
   7  -5   9      169.92      139.72     50.91 o 
   8  -5   9      193.07      290.09     62.75 o 
   9  -5   9      163.70      146.82     53.28 o 
 -11  -4   9      186.93      183.53     67.49 o 
 -10  -4   9       18.87      -31.97     50.91 o 
  -9  -4   9      255.08      320.88     63.94 o 
  -8  -4   9       24.33      -37.89     42.63 o 
  -7  -4   9      571.31      562.42     42.60 o 
  -6  -4   9       24.98       45.70     20.14 o 
  -5  -4   9      198.18      118.80     44.75 o 
  -4  -4   9      536.86      507.29     38.93 o 
  -3  -4   9      415.49      428.67     44.40 o 
  -2  -4   9      256.58      290.99     30.00 o 
  -1  -4   9      822.25      835.13     42.60 o 
   0  -4   9     1036.37     1023.20     46.68 o 
   1  -4   9      194.13      177.00     27.83 o 
   2  -4   9      601.95      587.09     38.27 o 
   3  -4   9      916.04      879.01     45.19 o 
   4  -4   9      348.13      336.46     33.84 o 
   5  -4   9     1114.01     1022.96     51.07 o 
   6  -4   9      130.67      126.69     42.63 o 
   7  -4   9      119.79      200.10     48.55 o 
   8  -4   9        3.25      -36.71     41.44 o 
   9  -4   9      132.79      104.20     53.28 o 
  10  -4   9       43.10      138.53     56.83 o 
 -11  -3   9      131.16       87.62     59.20 o 
 -10  -3   9      526.63      607.42     81.70 o 
  -9  -3   9       40.96       67.49     50.91 o 
  -8  -3   9      432.23      519.80     68.67 o 
  -7  -3   9       56.93       27.23     41.44 o 
  -6  -3   9      832.70      828.50     40.04 o 
  -5  -3   9      457.08      432.08     29.54 o 
  -4  -3   9      916.29      937.53     39.02 o 
  -3  -3   9      116.46       96.26     16.23 o 
  -2  -3   9       37.52        6.69     11.75 o 
  -1  -3   9      922.04      856.08     40.92 o 
   0  -3   9        0.86       -8.07     18.19 o 
   1  -3   9     5902.57     5546.22    128.81 o 
   2  -3   9       89.89       92.46     20.88 o 
   3  -3   9      116.61      102.30     55.65 o 
   4  -3   9        1.48      -19.89     19.89 o 
   5  -3   9      120.87      110.35     24.95 o 
   6  -3   9      108.62      163.40     41.44 o 
   7  -3   9      361.52      303.12     54.47 o 
   8  -3   9       11.97       -1.18     40.26 o 
   9  -3   9        3.76      -17.76     43.81 o 
  10  -3   9      538.70      547.03     76.96 o 
 -11  -2   9        1.23        4.74     58.02 o 
 -10  -2   9        6.92      -31.97     52.10 o 
  -9  -2   9      811.47      815.81     86.44 o 
  -8  -2   9       15.60       33.15     46.18 o 
  -7  -2   9      584.27      560.47     43.47 o 
  -6  -2   9      171.35      184.17     23.39 o 
  -5  -2   9      681.96      660.34     29.95 o 
  -4  -2   9       14.37        2.01     15.66 o 
  -3  -2   9     6022.76     5549.60    105.15 o 
  -2  -2   9      192.84      216.80     18.26 o 
  -1  -2   9     3090.29     2856.14     76.44 o 
   1  -2   9       13.92       -1.06     15.84 o 
   2  -2   9     1289.95     1144.10     45.12 o 
   3  -2   9     1138.00      958.02     87.62 o 
   4  -2   9      346.91      309.14     29.71 o 
   5  -2   9     2347.52     2109.98     97.09 o 
   6  -2   9      267.25      246.28     44.99 o 
   7  -2   9        7.87       37.89     37.89 o 
   8  -2   9      977.66      989.87     78.15 o 
   9  -2   9       98.87       92.36     48.55 o 
  10  -2   9      862.17      757.79     82.88 o 
  11  -2   9       23.21       30.79     50.91 o 
 -11  -1   9      240.94      370.61     78.15 o 
 -10  -1   9      450.09      545.85     80.52 o 
  -9  -1   9      854.71      966.19     94.72 o 
  -8  -1   9        0.62       -8.29     44.99 o 
  -7  -1   9     2832.91     3018.52    119.00 o 
  -6  -1   9       93.87       51.37     19.15 o 
  -5  -1   9     1306.36     1222.65     38.34 o 
  -4  -1   9     1642.32     1595.10     46.69 o 
  -3  -1   9       35.56       28.52     14.86 o 
  -2  -1   9     1184.43     1120.38     35.29 o 
  -1  -1   9     4012.42     3781.11     74.47 o 
   0  -1   9      300.40      314.80     19.15 o 
   1  -1   9     3016.20     2869.32     74.85 o 
   2  -1   9      595.63      438.06    109.52 o 
   3  -1   9       25.98       25.73     17.03 o 
   4  -1   9     1502.73     1385.40     51.44 o 
   5  -1   9      236.74      221.42     40.26 o 
   7  -1   9      358.37      285.36     48.55 o 
   8  -1   9       59.91       26.05     39.07 o 
   9  -1   9      560.54      497.30     66.31 o 
  10  -1   9      142.48      136.17     49.73 o 
  11  -1   9        2.45       34.34     50.91 o 
 -11   0   9      599.38      663.07     92.36 o 
 -10   0   9      127.89      294.83     67.49 o 
  -9   0   9       55.76      -26.05     49.73 o 
  -8   0   9      817.56     1019.47     92.36 o 
  -7   0   9      407.94      465.34     42.09 o 
  -6   0   9        2.06        9.99     23.44 o 
  -5   0   9     3568.82     3571.61     80.00 o 
  -4   0   9       24.76        0.49     13.67 o 
  -3   0   9     2235.12     2150.26     46.31 o 
  -2   0   9      165.34      203.01     25.52 o 
  -1   0   9      521.48      563.27     30.84 o 
   0   0   9     2623.56     2546.41     66.92 o 
   1   0   9     1649.96     1485.85     48.09 o 
   2   0   9     1605.57     1537.43     49.38 o 
   3   0   9     1680.59     1509.69     37.10 o 
   4   0   9      113.42      119.24     16.85 o 
   5   0   9      565.71      522.17     50.91 o 
   6   0   9      398.63      395.47     48.55 o 
   7   0   9      242.41      213.13     42.63 o 
   8   0   9       34.65        0.00     36.71 o 
   9   0   9      354.64      399.03     60.39 o 
  10   0   9      102.76      116.04     50.91 o 
  11   0   9      113.58      126.69     56.83 o 
 -11   1   9       90.58      117.22     65.12 o 
 -10   1   9      905.61     1051.44    104.20 o 
  -9   1   9      223.55      389.55     71.04 o 
  -8   1   9       41.83        4.74     49.73 o 
  -7   1   9       16.07       -6.70     24.53 o 
  -6   1   9       10.49        4.27     22.76 o 
  -5   1   9     2881.08     2993.28     70.82 o 
  -4   1   9        0.21      -12.64     12.64 o 
  -3   1   9      538.06      541.27     27.11 o 
  -2   1   9     2012.34     2003.50     48.27 o 
  -1   1   9     2735.47     2644.54     57.75 o 
   0   1   9       88.63       87.10     16.18 o 
   1   1   9       13.68       55.58     15.00 o 
   2   1   9      665.66      611.49     49.73 o 
   3   1   9      271.93      242.30     16.94 o 
   4   1   9      227.83      249.19     21.24 o 
   5   1   9     2274.55     2317.82     62.37 o 
   6   1   9     2297.79     2291.64     54.34 o 
   7   1   9      325.33      403.68     43.81 o 
   8   1   9     2232.87     2198.78    107.75 o 
   9   1   9        2.67        1.18     42.63 o 
  10   1   9     1168.09     1120.11     88.80 o 
  11   1   9       81.28       65.12     50.91 o 
  12   1   9      157.24      138.53     60.39 o 
 -11   2   9        5.71       68.67     65.12 o 
 -10   2   9      463.28      590.84     89.99 o 
  -9   2   9        3.53      -16.58     52.10 o 
  -8   2   9      239.27      229.49     39.07 o 
  -7   2   9      439.32      498.43     68.08 o 
  -6   2   9     1522.19     1462.65     66.42 o 
  -5   2   9       78.24       65.48     17.45 o 
  -4   2   9      375.15      401.64     30.14 o 
  -3   2   9      897.11      894.29     43.18 o 
  -2   2   9      123.89      138.71     16.98 o 
  -1   2   9      159.76      165.68     16.07 o 
   0   2   9      127.13      114.95     14.53 o 
   1   2   9     2038.03     1913.14     61.61 o 
   2   2   9     2691.26     2650.99     63.10 o 
   3   2   9     1101.12     1295.35     65.12 o 
   4   2   9     5801.37     5553.72    123.39 o 
   5   2   9        0.66       -3.38     12.79 o 
   6   2   9     2267.98     2376.99     83.59 o 
   7   2   9     1040.23     1045.68     53.90 o 
   8   2   9      143.45      174.57     23.57 o 
   9   2   9      203.94      202.95     26.44 o 
  10   2   9      420.62      452.31     68.67 o 
  11   2   9        0.06       -1.18     48.55 o 
  12   2   9      233.98      271.15     67.49 o 
 -11   3   9       81.54       60.39     66.31 o 
 -10   3   9       11.63       75.78     62.75 o 
  -9   3   9      931.54     1041.96    101.83 o 
  -8   3   9      829.01      891.28     86.44 o 
  -7   3   9      402.04      434.76     43.12 o 
  -6   3   9     2423.47     2423.86     86.04 o 
  -5   3   9       38.44       60.76     18.16 o 
  -4   3   9      996.39      950.90     39.64 o 
  -3   3   9     2520.56     2531.29     65.91 o 
  -2   3   9     1067.24      973.15     33.24 o 
  -1   3   9     3189.24     2986.87     60.87 o 
   0   3   9      885.41      841.54     28.28 o 
   1   3   9      363.21      346.64     20.86 o 
   2   3   9     1101.06     1096.82     87.62 o 
   3   3   9     3556.69     3755.57     96.09 o 
   4   3   9      116.73      131.71     16.78 o 
   5   3   9     2640.08     2697.67     54.11 o 
   6   3   9      136.64      169.35     17.57 o 
   7   3   9        3.81        3.40     15.00 o 
   8   3   9      146.48      106.01     20.34 o 
   9   3   9       52.65       63.04     23.23 o 
  10   3   9        4.44      -23.11     23.11 o 
  11   3   9       82.53       76.90     27.41 o 
  12   3   9      102.80      162.21     60.39 o 
 -10   4   9      394.13      427.44     85.25 o 
  -9   4   9      277.43      275.88     72.23 o 
  -8   4   9       57.57       26.03     30.29 o 
  -7   4   9     2581.15     2484.22     90.01 o 
  -6   4   9       49.47       23.68     33.15 o 
  -5   4   9     3636.38     3800.80    156.29 o 
  -4   4   9      327.78      330.35     47.36 o 
  -3   4   9      340.70      370.61     48.55 o 
  -2   4   9      360.30      344.83     18.49 o 
  -1   4   9     5341.96     5073.08     90.96 o 
   0   4   9      162.80      171.95     15.41 o 
   1   4   9     7959.38     7731.40    281.21 o 
   2   4   9       18.45        8.16     15.32 o 
   3   4   9     1503.06     1499.59     52.63 o 
   4   4   9        4.22      -12.62     17.15 o 
   5   4   9      424.35      443.59     23.46 o 
   6   4   9      905.63      943.49     32.50 o 
   7   4   9      321.20      343.27     30.25 o 
   8   4   9      204.03      186.13     25.13 o 
   9   4   9      207.44      219.70     27.84 o 
  10   4   9     1740.62     1734.03     59.93 o 
  11   4   9        5.99      -14.99     25.71 o 
  12   4   9      432.78      481.70     42.51 o 
 -10   5   9        1.92      -56.83     56.83 o 
  -9   5   9      386.19      436.91     86.44 o 
  -8   5   9       23.75      -22.76     26.51 o 
  -7   5   9       33.79        7.67     25.35 o 
  -6   5   9       29.26       11.54     27.03 o 
  -5   5   9     2168.78     2173.85     97.09 o 
  -4   5   9      162.94      171.31     30.94 o 
  -3   5   9     3029.24     3112.87    134.98 o 
  -2   5   9        1.52        1.02     17.91 o 
  -1   5   9      549.88      474.43     37.19 o 
   0   5   9      560.42      489.01     52.10 o 
   1   5   9     4640.69     4388.66    104.91 o 
   2   5   9      183.19      179.48     22.34 o 
   3   5   9    11271.59    11677.13    247.22 o 
   4   5   9      882.08      926.09     69.86 o 
   5   5   9       51.51       62.62     17.20 o 
   6   5   9     1584.83     1641.66     42.71 o 
   7   5   9       31.09       29.46     15.48 o 
   8   5   9     1332.44     1463.28     50.55 o 
   9   5   9      495.60      564.20     74.38 o 
  10   5   9      356.67      433.49     86.44 o 
  11   5   9        8.97      -25.09     25.09 o 
  12   5   9        7.86      -20.33     26.84 o 
  -9   6   9      407.87      352.51     41.65 o 
  -8   6   9        9.99      -27.59     27.59 o 
  -7   6   9      825.80      886.81     60.21 o 
  -6   6   9        8.32      -26.74     26.74 o 
  -5   6   9       28.34       36.58     26.06 o 
  -4   6   9      427.38      372.86     58.61 o 
  -3   6   9     1573.82     1622.38     67.39 o 
  -2   6   9      203.98      180.89     30.48 o 
  -1   6   9     1095.57     1029.86     53.16 o 
   0   6   9      247.78      281.99     33.21 o 
   1   6   9       26.62       30.79     29.60 o 
   2   6   9     3758.27     3789.77    130.25 o 
   3   6   9      249.00      267.56     25.58 o 
   4   6   9     3434.47     3786.64    155.70 o 
   5   6   9      923.91      929.75     37.64 o 
   6   6   9      243.20      250.28     32.09 o 
   7   6   9       40.31       35.26     17.24 o 
   8   6   9     1280.21     1194.75     48.08 o 
   9   6   9       22.02       -5.82     22.59 o 
  10   6   9      433.48      458.44     39.33 o 
  11   6   9       34.40       16.87     35.79 o 
  12   6   9       11.70       12.00     28.30 o 
  -9   7   9       28.45        8.38     32.23 o 
  -8   7   9      360.55      355.40     50.00 o 
  -7   7   9     1567.28     1602.16     77.86 o 
  -6   7   9      843.66      765.11     75.78 o 
  -5   7   9     1152.01     1320.68     67.21 o 
  -4   7   9       82.79       20.59     31.38 o 
  -3   7   9      211.91      166.70     31.84 o 
  -2   7   9      363.35      324.41     37.56 o 
  -1   7   9      575.31      472.62     39.71 o 
   0   7   9      243.09      215.19     31.52 o 
   1   7   9     1087.28     1191.41     58.08 o 
   2   7   9     1008.97     1015.82     54.40 o 
   3   7   9      665.24      639.39     61.57 o 
   4   7   9      284.70      306.04     29.01 o 
   5   7   9      137.40      157.40     26.75 o 
   6   7   9     1759.75     1791.86     53.69 o 
   7   7   9       41.47       35.37     22.79 o 
   8   7   9       73.59       53.40     24.03 o 
   9   7   9       63.81       16.91     30.00 o 
  10   7   9     2028.15     2034.94     94.72 o 
  11   7   9       29.44        2.36     26.69 o 
  -8   8   9        1.41      -19.59     32.50 o 
  -7   8   9       86.25      124.25     54.47 o 
  -6   8   9      352.62      403.11     49.68 o 
  -5   8   9      226.30      239.94     45.59 o 
  -4   8   9       11.79       -4.67     28.73 o 
  -3   8   9     1106.74     1174.31     63.95 o 
  -2   8   9       55.25       31.41     26.28 o 
  -1   8   9      316.60      336.67     37.89 o 
   0   8   9      937.36      894.17     53.88 o 
   1   8   9     1226.49     1293.22     61.80 o 
   2   8   9       67.78       85.67     27.88 o 
   3   8   9      116.27      104.05     28.98 o 
   4   8   9      132.63      172.87     41.44 o 
   5   8   9     2126.90     2520.84    118.41 o 
   6   8   9     1914.39     2126.83     62.02 o 
   7   8   9      518.75      494.93     60.39 o 
   8   8   9     3976.06     3909.08    115.94 o 
   9   8   9      155.88      139.17     35.97 o 
  10   8   9      203.10      217.70     40.45 o 
  11   8   9       17.02       33.15     35.16 o 
  -7   9   9      178.15       75.80     52.69 o 
  -6   9   9      241.71      240.18     45.58 o 
  -5   9   9       98.29       28.25     24.20 o 
  -4   9   9      214.47      203.20     40.92 o 
  -3   9   9      147.78       81.71     33.53 o 
  -2   9   9      128.29       74.87     29.60 o 
  -1   9   9      623.58      638.42     73.41 o 
   0   9   9        6.61       21.72     44.40 o 
   1   9   9     1465.18     1541.16     81.11 o 
   2   9   9      845.17      842.29     54.11 o 
   3   9   9      315.88      286.58     50.32 o 
   4   9   9      494.31      490.82     43.66 o 
   5   9   9      189.52      258.12     46.18 o 
   6   9   9     1319.40      795.68     68.67 o 
   7   9   9     1218.05     1227.86     89.99 o 
   8   9   9       11.24      -10.51     29.83 o 
   9   9   9      352.16      340.25     43.51 o 
  10   9   9      134.31       80.50     37.08 o 
  -6  10   9        7.26       -7.19     35.84 o 
  -5  10   9      799.53      800.11     64.01 o 
  -4  10   9      280.22      273.99     56.83 o 
  -3  10   9     1226.26     1227.50     98.28 o 
  -2  10   9      450.92      421.89     76.37 o 
  -1  10   9      334.09      350.38     43.44 o 
   0  10   9      248.53      201.95     45.59 o 
   1  10   9        4.49       28.51     27.81 o 
   2  10   9      688.38      734.55     53.56 o 
   3  10   9      783.24      811.65     54.61 o 
   4  10   9       46.12       46.93     29.29 o 
   5  10   9      328.48      408.50     58.02 o 
   6  10   9       24.86       55.24     27.81 o 
   7  10   9       66.45       54.47     40.26 o 
   8  10   9      282.39       47.36     26.05 o 
   9  10   9      477.31      220.33    153.33 o 
  -4  11   9      189.25      158.07     43.11 o 
  -3  11   9      866.92      803.08     63.17 o 
  -2  11   9      102.47       96.41     36.69 o 
  -1  11   9     1645.38     1663.06     79.93 o 
   0  11   9        2.84      -54.47     54.47 o 
   1  11   9      119.34      117.28     35.97 o 
   2  11   9     1228.04     1202.42     66.92 o 
   3  11   9      407.63      442.45     46.53 o 
   4  11   9      280.04      285.04     84.07 o 
   5  11   9     1055.17     1134.12     64.56 o 
   6  11   9        1.23      -36.71     36.71 o 
   7  11   9      119.78       71.04     48.55 o 
   8  11   9     1144.84     1090.51     94.72 o 
  -3  12   9      151.19      149.64     43.51 o 
  -2  12   9      273.14      257.31     45.19 o 
  -1  12   9      763.24      733.77     61.53 o 
   0  12   9       84.38      105.05     38.76 o 
   1  12   9     2406.07     2268.96     93.76 o 
   2  12   9      772.86      878.25     64.01 o 
   3  12   9      383.20      406.82     48.37 o 
   4  12   9      582.23      589.76     53.88 o 
   5  12   9      107.25       93.30     36.36 o 
   6  12   9     1275.22     1121.30     92.36 o 
   7  12   9       36.61       11.84     46.18 o 
   0  13   9      124.31      210.90     44.84 o 
   1  13   9       83.57      112.48     39.32 o 
   2  13   9      230.57      205.33     46.77 o 
   3  13   9      268.75      224.97     65.12 o 
   4  13   9       25.67      -23.78     34.56 o 
  -4 -10  10      621.69      760.10     59.51 o 
  -3 -10  10       63.60      118.20     37.27 o 
  -2 -10  10        0.23       11.27     32.68 o 
  -1 -10  10      233.43      267.02     71.04 o 
   0 -10  10       36.00       75.15     35.22 o 
   1 -10  10        7.45       45.84     35.22 o 
  -6  -9  10      112.57       63.94     44.99 o 
  -5  -9  10       12.79        8.26     32.98 o 
  -4  -9  10      107.56      116.43     37.08 o 
  -3  -9  10      111.42       94.67     35.05 o 
  -2  -9  10      336.75      423.19     55.65 o 
  -1  -9  10        6.64      -29.59     29.59 o 
   0  -9  10      123.13      166.57     37.54 o 
   1  -9  10       37.32       26.05     31.84 o 
   2  -9  10      111.92      114.88     52.10 o 
   3  -9  10       10.79       14.66     32.36 o 
   4  -9  10      166.38      288.36     44.65 o 
  -8  -8  10       20.74       18.94     40.26 o 
  -7  -8  10       91.63       72.23     42.63 o 
  -6  -8  10      128.61      120.64     50.91 o 
  -5  -8  10       15.35       20.93     30.40 o 
  -4  -8  10        7.28       12.89     29.59 o 
  -3  -8  10      335.41      302.35     41.46 o 
  -2  -8  10     2123.64     2229.40     94.72 o 
  -1  -8  10       15.80      -34.52     39.67 o 
   0  -8  10     1320.04     1508.31     67.36 o 
   1  -8  10      227.79      257.26     38.93 o 
   2  -8  10        2.98       12.63     35.52 o 
   3  -8  10        8.48      -27.40     28.66 o 
   4  -8  10      104.84      129.18     36.36 o 
   5  -8  10        7.86      -30.00     30.00 o 
  -9  -7  10       98.33      119.59     47.36 o 
  -8  -7  10      298.82      343.37     56.83 o 
  -7  -7  10      204.88      197.74     49.73 o 
  -6  -7  10      316.82      315.96     41.24 o 
  -5  -7  10      361.25      385.77     43.53 o 
  -4  -7  10     1793.44     1726.40     71.29 o 
  -3  -7  10       25.30       97.45     31.52 o 
  -2  -7  10      190.63      159.76     32.16 o 
  -1  -7  10       35.24       41.22     26.44 o 
   0  -7  10      258.02      341.85     38.76 o 
   1  -7  10        6.09       22.41     28.73 o 
   2  -7  10     1161.82     1124.85     58.08 o 
   3  -7  10        8.48       -8.22     27.03 o 
   4  -7  10       41.85       25.00     29.64 o 
   5  -7  10        6.07      -28.42     29.27 o 
   6  -7  10       40.16       -5.92     47.36 o 
   7  -7  10      143.28       50.91     53.28 o 
  -9  -6  10       28.61      106.56     44.99 o 
  -8  -6  10      666.83      661.88     71.04 o 
  -7  -6  10       84.47       65.12     42.63 o 
  -6  -6  10     1198.36     1165.12     60.84 o 
  -5  -6  10      473.86      521.26     46.86 o 
  -4  -6  10        9.60      -12.31     24.45 o 
  -3  -6  10      715.52      624.12     46.42 o 
  -2  -6  10      817.13      848.13     56.24 o 
  -1  -6  10       12.17        0.84     24.43 o 
   0  -6  10      524.83      475.82     41.64 o 
   1  -6  10        0.51       30.71     24.95 o 
   2  -6  10      384.84      406.54     39.24 o 
   3  -6  10        5.66       -8.67     25.59 o 
   4  -6  10      110.77       74.15     30.67 o 
   5  -6  10        7.61      -16.92     28.32 o 
   6  -6  10      325.53      226.15     58.02 o 
   7  -6  10       43.91      -21.31     46.18 o 
   8  -6  10       93.01       28.42     50.91 o 
  -9  -5  10      425.18      460.60     62.75 o 
  -8  -5  10        2.09       23.68     20.13 o 
  -7  -5  10      709.11      363.50     48.55 o 
  -6  -5  10      237.19      254.19     37.76 o 
  -5  -5  10       78.81       52.75     32.56 o 
  -4  -5  10      319.51      276.58     34.38 o 
  -3  -5  10      243.17      281.00     37.30 o 
  -2  -5  10        3.80        0.26     22.19 o 
  -1  -5  10      156.72      150.36     27.48 o 
   0  -5  10     1135.68     1177.30     54.47 o 
   1  -5  10        1.27      -11.30     23.33 o 
   2  -5  10     3058.67     3101.66     90.32 o 
   3  -5  10       34.21       39.44     26.44 o 
   4  -5  10      206.59      263.47     34.68 o 
   5  -5  10      841.27      947.16     60.39 o 
   6  -5  10       32.00       48.55     44.99 o 
   7  -5  10      233.82      226.15     59.20 o 
   8  -5  10      141.60      100.64     53.28 o 
 -10  -4  10      227.83      247.47     65.12 o 
  -9  -4  10      323.94      346.49     43.81 o 
  -8  -4  10       97.58       90.92     31.68 o 
  -7  -4  10      133.75      152.74     43.81 o 
  -6  -4  10       98.37       70.96     29.29 o 
  -5  -4  10      230.56      241.11     77.56 o 
  -4  -4  10     1109.66     1101.17     76.96 o 
  -3  -4  10       14.71      -21.61     21.61 o 
  -2  -4  10     1770.40     1668.77     61.50 o 
  -1  -4  10       88.86      150.16     27.81 o 
   0  -4  10     2275.28     2334.69     73.08 o 
   1  -4  10       18.98      -11.41     22.74 o 
   2  -4  10      397.20      310.75     32.52 o 
   3  -4  10       96.34       47.16     25.08 o 
   4  -4  10      399.57      464.05     39.60 o 
   5  -4  10       89.02       93.71     41.44 o 
   6  -4  10     1289.26     1431.52     91.17 o 
   7  -4  10      149.72      133.80     47.36 o 
   8  -4  10       49.35       15.39     46.18 o 
   9  -4  10      184.20      182.34     56.83 o 
 -10  -3  10      600.95      650.04     86.44 o 
  -9  -3  10       47.36       23.68     53.28 o 
  -8  -3  10     1567.62     1812.01    115.44 o 
  -7  -3  10      340.71      356.79     49.14 o 
  -6  -3  10     1023.06     1132.63     46.39 o 
  -5  -3  10        1.04      -15.72     18.53 o 
  -4  -3  10        8.62        2.93     20.75 o 
  -3  -3  10      176.67      189.73     27.59 o 
  -2  -3  10        5.06        2.67     14.46 o 
  -1  -3  10       50.42       23.53     19.03 o 
   0  -3  10     2599.22     2535.85     74.39 o 
   1  -3  10        0.68      -19.04     19.04 o 
   2  -3  10       90.40       57.12     22.42 o 
   3  -3  10      538.26      486.70     53.28 o 
   4  -3  10        5.85       34.86     22.42 o 
   5  -3  10      937.49      898.88     47.70 o 
   6  -3  10     1119.43     1167.47     78.15 o 
   7  -3  10        3.90      -31.97     37.89 o 
   8  -3  10       36.99        0.00     42.63 o 
   9  -3  10      139.95      100.64     53.28 o 
  10  -3  10       13.48       20.13     50.91 o 
 -11  -2  10       60.81       15.39     61.57 o 
 -10  -2  10       92.90      111.30     61.57 o 
  -9  -2  10      649.97      801.60     88.80 o 
  -8  -2  10        2.42      -30.79     46.18 o 
  -7  -2  10      109.44      114.58     40.26 o 
  -6  -2  10      130.03      106.40     25.08 o 
  -5  -2  10      587.84      531.27     28.94 o 
  -4  -2  10      242.68      267.55     24.59 o 
  -3  -2  10        7.47       30.68     16.76 o 
  -2  -2  10      318.43      314.23     29.64 o 
  -1  -2  10      772.51      703.31     39.60 o 
   0  -2  10      141.97      118.32     22.42 o 
   1  -2  10      321.16      319.69     43.81 o 
   2  -2  10     1748.63     1747.46     58.54 o 
   3  -2  10      203.49      167.94     26.28 o 
   4  -2  10     1755.61     1679.71     59.82 o 
   5  -2  10      305.99      305.49     47.36 o 
   6  -2  10      154.51      221.42     46.18 o 
   7  -2  10      127.23      129.06     44.99 o 
   8  -2  10      396.49      427.44     62.75 o 
   9  -2  10      154.71      143.27     50.91 o 
  10  -2  10      252.10      230.89     63.94 o 
 -11  -1  10      735.34     1066.83    107.75 o 
 -10  -1  10       84.88      107.75     62.75 o 
  -9  -1  10      233.01      208.39     62.75 o 
  -8  -1  10       25.51      -23.68     46.18 o 
  -7  -1  10       27.92        7.49     23.26 o 
  -6  -1  10        4.60       -0.24     29.81 o 
  -5  -1  10       42.02        3.42     16.63 o 
  -4  -1  10     1052.41     1117.15     41.53 o 
  -3  -1  10       35.29       14.78     17.05 o 
  -2  -1  10     2991.67     2867.92     63.52 o 
  -1  -1  10      243.19      274.07     20.72 o 
   0  -1  10     2509.78     2342.77     67.80 o 
   1  -1  10      403.42      330.05     29.27 o 
   2  -1  10       63.88      117.08     21.89 o 
   3  -1  10        3.08        5.92      9.92 o 
   4  -1  10      921.57      987.60     57.43 o 
   5  -1  10      120.69      117.22     37.89 o 
   6  -1  10      982.87      912.90     69.86 o 
   7  -1  10      760.03      721.09     69.86 o 
   8  -1  10      107.17       62.75     42.63 o 
   9  -1  10      352.77      253.39     56.83 o 
  10  -1  10        7.49       31.97     46.18 o 
  11  -1  10      262.97      242.73     63.94 o 
 -11   0  10      105.31      170.50     68.67 o 
 -10   0  10       73.67       23.68     58.02 o 
  -9   0  10      355.89      472.44     79.33 o 
  -8   0  10       33.55      -47.36     47.36 o 
  -7   0  10      242.04      269.26     28.30 o 
  -6   0  10     2837.38     3011.01     75.01 o 
  -5   0  10      624.71      608.65     34.80 o 
  -4   0  10     5353.74     5250.64     91.09 o 
  -3   0  10      193.44      211.20     19.78 o 
  -2   0  10     1249.87     1102.83     36.48 o 
  -1   0  10      516.09      547.57     33.46 o 
   0   0  10      359.30      362.88     28.43 o 
   1   0  10      655.19      565.25     33.00 o 
   2   0  10     2435.35     2208.00     64.79 o 
   3   0  10     1083.29     1041.81     77.56 o 
   4   0  10       35.67       25.19     19.56 o 
   5   0  10      595.03      582.55     55.65 o 
   6   0  10      123.16      118.41     37.89 o 
   7   0  10       19.96       -4.74     36.71 o 
   8   0  10       19.78       37.89     41.44 o 
   9   0  10       45.81       15.39     41.44 o 
  10   0  10       30.07       67.49     47.36 o 
  11   0  10      153.98      110.12     54.47 o 
 -10   1  10     1158.82     1495.46    121.96 o 
  -9   1  10        4.25        9.47     55.65 o 
  -8   1  10     2761.13     3357.97    162.21 o 
  -7   1  10      154.12      130.57     23.01 o 
  -6   1  10        3.29      -18.02     18.02 o 
  -5   1  10     2009.59     2166.73    101.57 o 
  -4   1  10     1340.52     1337.24     38.42 o 
  -3   1  10      373.95      377.61     25.46 o 
  -2   1  10     6946.29     6889.15    125.10 o 
  -1   1  10       26.56        2.20     21.17 o 
   0   1  10       97.71       37.31     36.71 o 
   1   1  10       43.24       32.77     16.68 o 
   2   1  10     1417.62     1350.53     47.25 o 
   3   1  10      365.41      340.23     20.39 o 
   4   1  10     1974.99     1935.35    114.85 o 
   5   1  10       71.11       97.09     35.52 o 
   6   1  10      157.65      230.89     43.81 o 
   7   1  10      160.11      169.32     43.81 o 
   8   1  10        1.50       -7.10     39.07 o 
   9   1  10       20.10       13.02     41.44 o 
  10   1  10       59.65      -20.13     47.36 o 
  11   1  10       11.72       26.05     48.55 o 
 -10   2  10       15.08       -3.55     61.57 o 
  -9   2  10      161.53      130.25     65.12 o 
  -8   2  10      881.63      984.78     61.02 o 
  -7   2  10        0.11        4.62     31.38 o 
  -6   2  10      808.25      950.93     92.13 o 
  -5   2  10       52.91       38.53     18.93 o 
  -4   2  10        6.94       -0.55     16.43 o 
  -3   2  10       36.78       41.00     14.54 o 
  -2   2  10     3793.38     3636.13     78.68 o 
  -1   2  10      591.79      601.71     28.35 o 
   0   2  10     5018.90     4792.97     91.66 o 
   1   2  10     1238.82     1187.84     37.45 o 
   2   2  10     1388.23     1379.19     40.93 o 
   3   2  10      375.36      386.00     41.44 o 
   4   2  10      234.06      257.17     52.10 o 
   5   2  10     1268.42     1305.39     48.22 o 
   6   2  10     1111.94     1157.82     38.72 o 
   7   2  10       62.35       53.10     23.68 o 
   8   2  10      336.93      372.98     56.83 o 
   9   2  10      893.37      982.76     80.52 o 
  10   2  10       89.32       65.12     48.55 o 
  11   2  10     1266.17     1274.04     98.28 o 
 -10   3  10      290.43      296.01     75.78 o 
  -9   3  10       42.55      -14.21     56.83 o 
  -8   3  10      129.87      148.02     35.82 o 
  -7   3  10       47.56       26.82     30.44 o 
  -6   3  10     3430.51     3379.19    105.79 o 
  -5   3  10      211.95      222.60     44.99 o 
  -4   3  10      365.02      462.98     37.89 o 
  -3   3  10      796.13      784.40     30.61 o 
  -2   3  10      604.11      568.37     26.26 o 
  -1   3  10       36.88       21.50     12.79 o 
   0   3  10     1318.04     1344.64     38.10 o 
   1   3  10      281.31      314.13     21.19 o 
   2   3  10     2212.24     2177.41     67.68 o 
   3   3  10       68.27       45.60     22.50 o 
   4   3  10     5202.75     5247.73    102.47 o 
   5   3  10     2288.21     2282.52     57.46 o 
   6   3  10       77.90       61.91     15.64 o 
   7   3  10     3317.68     3327.21     66.63 o 
   8   3  10      133.06      124.74     26.15 o 
   9   3  10      212.43      226.10     35.84 o 
  10   3  10      302.19      298.38     65.12 o 
  11   3  10       61.86       46.18     50.91 o 
 -10   4  10      411.52      414.42     85.25 o 
  -9   4  10      112.39      139.72     68.67 o 
  -8   4  10     1506.32     1594.11    144.45 o 
  -7   4  10      713.90      689.56     54.62 o 
  -6   4  10      182.52      139.72     42.63 o 
  -5   4  10      477.68      408.50     56.83 o 
  -4   4  10      343.40      278.25     48.55 o 
  -3   4  10       50.27       40.26     31.97 o 
  -2   4  10      447.51      466.52     54.47 o 
  -1   4  10      943.57      950.67     36.31 o 
   0   4  10       18.15        7.78     11.60 o 
   1   4  10      824.28      709.12     65.71 o 
   2   4  10     1358.29     1446.04     54.62 o 
   3   4  10     6440.90     6743.72    155.54 o 
   4   4  10        7.26       12.72     33.75 o 
   5   4  10      318.90      311.05     24.51 o 
   6   4  10      449.30      465.29     25.79 o 
   7   4  10      546.57      566.43     35.21 o 
   8   4  10      102.71      138.94     24.23 o 
   9   4  10     2066.18     2214.19     64.89 o 
  10   4  10       92.77      122.00     28.51 o 
  11   4  10       45.45       62.75     52.10 o 
  -9   5  10     1227.10     1452.83    124.33 o 
  -8   5  10        3.16      -27.08     32.61 o 
  -7   5  10      735.21      805.22     59.12 o 
  -6   5  10      994.75      857.25     76.96 o 
  -5   5  10      166.09      139.72     43.81 o 
  -4   5  10      508.66      484.28     62.75 o 
  -3   5  10      269.18      254.57     47.36 o 
  -2   5  10       14.31      -27.23     27.23 o 
  -1   5  10      155.22      150.37     37.89 o 
   0   5  10       23.92        5.92     27.23 o 
   1   5  10      848.68      813.20     38.52 o 
   2   5  10     6533.61     6553.61    246.87 o 
   3   5  10      292.90      294.20     29.28 o 
   4   5  10     1912.64     2033.76     66.83 o 
   5   5  10       21.47       22.72     16.84 o 
   6   5  10        1.64      -11.08     16.68 o 
   7   5  10        7.35        0.05     16.48 o 
   8   5  10      328.65      322.58     30.76 o 
   9   5  10      922.76      901.41     46.69 o 
  10   5  10      132.59       90.34     27.20 o 
  11   5  10      496.24      608.84     44.32 o 
  -9   6  10        1.69        7.10     69.86 o 
  -8   6  10      334.51      285.03     39.07 o 
  -7   6  10      114.15       46.27     66.31 o 
  -6   6  10        2.54        2.70     30.99 o 
  -5   6  10       20.05      -25.89     25.89 o 
  -4   6  10      506.00      531.16     46.46 o 
  -3   6  10      593.68      545.01     46.86 o 
  -2   6  10     3031.96     2990.75     96.68 o 
  -1   6  10        1.84      -11.84     28.42 o 
   0   6  10      578.90      599.13     61.57 o 
   1   6  10      176.58      152.74     37.89 o 
   2   6  10       24.29       -1.18     30.79 o 
   3   6  10      111.15       74.95     21.24 o 
   4   6  10      643.82      659.95     39.77 o 
   5   6  10      595.62      639.84     34.32 o 
   6   6  10     1517.60     1721.28     53.44 o 
   7   6  10     1112.47     1129.32     40.34 o 
   8   6  10        0.74       -9.54     22.37 o 
   9   6  10     1003.04     1008.15     48.65 o 
  10   6  10        0.76       -9.04     24.68 o 
  11   6  10       24.84       19.99     26.23 o 
  -8   7  10      239.06      226.13     39.27 o 
  -7   7  10      385.51      434.16     69.86 o 
  -6   7  10     2041.05     2168.45    191.82 o 
  -5   7  10      110.14       97.78     34.38 o 
  -4   7  10      748.99      715.17     73.41 o 
  -3   7  10       32.29       13.73     26.44 o 
  -2   7  10     1562.57     1335.72     65.24 o 
  -1   7  10      663.67      614.15     47.95 o 
   0   7  10     2726.37     2636.53     90.00 o 
   1   7  10        8.15      -14.21     28.42 o 
   2   7  10     1778.57     1837.65     99.46 o 
   3   7  10     1622.27     1568.87     92.36 o 
   4   7  10     1880.64     1943.03    103.01 o 
   5   7  10      610.51      697.36     88.80 o 
   6   7  10     1452.39     1577.51     51.83 o 
   7   7  10     1076.46     1130.23     46.92 o 
   8   7  10      373.38      391.46     34.77 o 
   9   7  10        3.13       -9.50     24.67 o 
  10   7  10       69.62       73.14     27.62 o 
  11   7  10       80.10       56.72     29.33 o 
  -7   8  10       63.14       70.74     38.93 o 
  -6   8  10      388.51      405.53     78.74 o 
  -5   8  10      171.76      152.68     38.76 o 
  -4   8  10     2353.37     2392.60     99.46 o 
  -3   8  10       65.19       40.91     30.14 o 
  -2   8  10     1274.09     1313.93     66.08 o 
  -1   8  10     1301.61     1250.25     63.56 o 
   0   8  10      391.62      352.28     40.55 o 
   1   8  10      412.83      399.62     41.13 o 
   2   8  10      810.97      776.42     52.20 o 
   3   8  10      153.12      190.63     43.81 o 
   4   8  10      544.16      569.53     65.12 o 
   5   8  10        5.43       23.68     39.07 o 
   6   8  10       78.09       52.26     28.04 o 
   7   8  10     1124.04     1175.76     88.80 o 
   8   8  10      183.73      167.67     29.85 o 
   9   8  10      188.15      230.17     50.62 o 
  10   8  10       55.43       60.25     29.33 o 
  -6   9  10      165.63      140.32     42.23 o 
  -5   9  10      322.50      136.25    120.18 o 
  -4   9  10      632.10      550.23     54.25 o 
  -3   9  10      102.42       97.26     35.22 o 
  -2   9  10     3544.13     3313.63    111.32 o 
  -1   9  10      182.89      161.75     34.42 o 
   0   9  10      822.66      859.82     56.02 o 
   1   9  10      210.01      210.52     36.38 o 
   2   9  10        1.37        6.31     25.89 o 
   3   9  10      269.76      285.97     38.60 o 
   4   9  10      588.87      841.86     75.78 o 
   5   9  10       47.66       60.39     39.07 o 
   6   9  10      242.46      113.67     47.36 o 
   7   9  10      567.50      545.85     67.49 o 
   8   9  10      235.08      221.42     55.65 o 
   9   9  10     2314.94     2114.90     86.22 o 
  10   9  10      118.71      133.66     42.63 o 
  -5  10  10        0.68       18.28     53.28 o 
  -4  10  10      306.95      292.89     53.28 o 
  -3  10  10      310.27      251.55     44.16 o 
  -2  10  10       30.23       -7.58     31.19 o 
  -1  10  10      297.97      258.68     42.13 o 
   0  10  10      116.73      173.83     38.76 o 
   1  10  10       44.38       54.62     34.34 o 
   2  10  10       60.70       28.17     32.14 o 
   3  10  10     1310.06     1489.45     71.77 o 
   4  10  10       91.28       50.91     43.81 o 
   5  10  10      804.86      833.57     78.15 o 
   6  10  10       17.19       -2.37     33.15 o 
   7  10  10     1903.70     1867.25    113.67 o 
   8  10  10        2.17       21.31     47.36 o 
   9  10  10        1.96      -22.50     42.63 o 
  -4  11  10      276.08      259.86     49.31 o 
  -3  11  10      159.43      151.11     41.46 o 
  -2  11  10      320.05      285.55     45.19 o 
  -1  11  10       35.17       -7.56     32.36 o 
   0  11  10       13.28       14.78     32.43 o 
   1  11  10      644.84      645.81     56.98 o 
   2  11  10       11.14       -4.49     54.47 o 
   3  11  10      438.83      423.23     47.64 o 
   4  11  10       43.74       65.44     33.72 o 
   5  11  10      293.66      312.59     58.02 o 
   6  11  10      253.91      277.07     55.65 o 
   7  11  10      294.48      236.81     58.02 o 
   8  11  10       10.70       15.39     26.05 o 
  -2  12  10      202.68      176.51     43.44 o 
  -1  12  10      952.64      993.39     70.65 o 
   0  12  10     1384.39     1276.70     75.68 o 
   1  12  10       39.02       52.54     36.58 o 
   2  12  10      821.06      864.36     88.80 o 
   3  12  10       67.54       73.69     38.27 o 
   4  12  10       14.01       50.49     35.89 o 
   5  12  10      134.01      125.51     52.10 o 
   6  12  10       62.38       68.67     46.18 o 
  -5  -9  11      100.82      103.43     40.85 o 
  -4  -9  11      102.61      159.73     43.22 o 
  -3  -9  11      175.06      228.81     42.10 o 
  -2  -9  11        3.08       26.05     33.29 o 
  -1  -9  11      119.61      117.90     41.44 o 
   0  -9  11       81.67      107.13     36.71 o 
   1  -9  11       29.71       14.76     36.71 o 
   2  -9  11      337.02      384.27     47.53 o 
  -6  -8  11        7.26       15.06     32.62 o 
  -5  -8  11      124.18       57.62     33.29 o 
  -4  -8  11       37.55       95.59     33.84 o 
  -3  -8  11       88.02       91.11     33.21 o 
  -2  -8  11       37.26       62.32     31.52 o 
  -1  -8  11      264.41      370.70     46.18 o 
   0  -8  11       57.40       61.69     32.87 o 
   1  -8  11      281.88      320.35     41.86 o 
   2  -8  11       10.56       24.02     31.26 o 
   3  -8  11       65.24       18.39     32.16 o 
   4  -8  11       29.25      -10.20     33.21 o 
  -8  -7  11       21.13      -14.21     39.07 o 
  -7  -7  11      129.40      126.69     47.36 o 
  -6  -7  11       47.65       46.39     31.75 o 
  -5  -7  11      196.59      192.48     36.38 o 
  -4  -7  11      352.59      425.20     45.12 o 
  -3  -7  11       75.74       72.64     30.67 o 
  -2  -7  11      157.81      173.43     58.61 o 
  -1  -7  11      178.75      196.46     35.40 o 
   0  -7  11      121.44       90.46     32.52 o 
   1  -7  11     1323.12     1467.03     66.73 o 
   2  -7  11      115.30      116.33     35.52 o 
   3  -7  11      496.19      607.15     50.40 o 
   4  -7  11      355.85      363.81     43.51 o 
   5  -7  11        4.33       28.49     33.46 o 
   6  -7  11      330.79      296.01     66.31 o 
  -8  -6  11      403.84      448.76     62.75 o 
  -7  -6  11       32.40       58.02     42.63 o 
  -6  -6  11       95.69       94.65     39.07 o 
  -5  -6  11      196.72      200.06     63.94 o 
  -4  -6  11      365.86      324.20     70.45 o 
  -3  -6  11     1683.15     1609.59     67.21 o 
  -2  -6  11      140.30      159.90     33.57 o 
  -1  -6  11      623.02      618.16     47.17 o 
   0  -6  11      323.65      371.81     40.92 o 
   1  -6  11       19.08       62.18     42.03 o 
   2  -6  11      201.87      211.27     35.74 o 
   3  -6  11     1204.15     1427.41     65.62 o 
   4  -6  11       30.24       45.76     36.11 o 
   5  -6  11      442.55      479.64     60.98 o 
   6  -6  11        1.30       26.05     47.36 o 
   7  -6  11        0.78       -1.18     49.73 o 
  -9  -5  11      255.53      327.98     56.83 o 
  -8  -5  11      118.69      106.56     46.18 o 
  -7  -5  11      581.20      137.35     31.97 o 
  -6  -5  11      210.82      136.62     72.23 o 
  -5  -5  11      869.80      795.67     52.77 o 
  -4  -5  11      648.00      666.25     48.85 o 
  -3  -5  11       51.31       48.58     26.74 o 
  -2  -5  11      256.23      269.96     35.05 o 
  -1  -5  11      771.40      827.26     48.85 o 
   0  -5  11        7.75        3.59     25.46 o 
   1  -5  11     3120.25     3105.00     92.75 o 
   2  -5  11       53.82       16.20     26.13 o 
   3  -5  11       94.08       40.19     27.48 o 
   4  -5  11        1.06      -25.40     25.91 o 
   5  -5  11      268.11      307.04     52.69 o 
   6  -5  11       20.27      -41.44     41.44 o 
   7  -5  11      131.49       85.25     52.10 o 
   8  -5  11      129.25      100.64     52.10 o 
  -9  -4  11      210.84      297.20     55.65 o 
  -8  -4  11       10.67      -37.89     37.89 o 
  -7  -4  11      432.83      449.94     59.20 o 
  -6  -4  11       34.20      -26.69     26.69 o 
  -5  -4  11      144.97      112.91     30.35 o 
  -4  -4  11       10.25        7.03     24.27 o 
  -3  -4  11      481.22      379.22    164.58 o 
  -2  -4  11        8.17      -18.16     21.89 o 
  -1  -4  11      304.05      263.87     32.03 o 
   0  -4  11      218.58      187.66     39.67 o 
   1  -4  11      445.05      447.31     38.76 o 
   2  -4  11      407.05      421.15     37.65 o 
   3  -4  11      556.52      535.65     42.60 o 
   4  -4  11      781.37      919.15     50.99 o 
   5  -4  11      447.27      401.32     46.18 o 
   6  -4  11      650.24      680.83     74.60 o 
   7  -4  11       10.23        5.92     42.63 o 
   8  -4  11      248.13      163.40     55.65 o 
 -10  -3  11       95.58      178.91     39.25 o 
  -9  -3  11       33.31       25.45     43.22 o 
  -8  -3  11        2.86       -7.10     36.71 o 
  -7  -3  11      610.34      660.70     66.31 o 
  -6  -3  11      368.19      375.93     32.91 o 
  -5  -3  11      217.12      285.85     36.38 o 
  -4  -3  11      191.22      224.05     31.84 o 
  -3  -3  11      364.21      342.03     34.69 o 
  -2  -3  11      653.72      682.84     43.81 o 
  -1  -3  11     1651.22     1502.56     85.25 o 
   0  -3  11      309.12      377.50     62.75 o 
   1  -3  11      568.06      563.32     40.45 o 
   2  -3  11      238.14      256.54     31.52 o 
   3  -3  11       77.21       56.39     24.69 o 
   4  -3  11      432.51      397.28     37.08 o 
   5  -3  11      173.25      142.52     52.10 o 
   6  -3  11       70.78       22.50     40.26 o 
   7  -3  11      202.44      291.28     56.83 o 
   8  -3  11      178.42      266.41     60.39 o 
   9  -3  11       28.89        7.10     47.36 o 
 -10  -2  11      790.45      998.01     63.12 o 
  -9  -2  11      120.46      139.86     36.57 o 
  -8  -2  11      784.13      899.66     58.49 o 
  -7  -2  11     1776.72     1977.90     76.68 o 
  -6  -2  11        3.60       64.69     23.16 o 
  -5  -2  11     1195.29     1215.23     47.72 o 
  -4  -2  11      826.45      887.98     47.87 o 
  -3  -2  11     1462.52     1374.62     55.65 o 
  -2  -2  11       28.37       45.54     21.58 o 
  -1  -2  11      279.77      319.35     31.19 o 
   0  -2  11      574.87      599.13     39.71 o 
   1  -2  11       10.57      -10.22     16.30 o 
   2  -2  11      330.67      219.11     71.64 o 
   3  -2  11      660.00      730.02     43.44 o 
   4  -2  11        4.03      -22.42     22.42 o 
   5  -2  11       38.96       43.81     39.07 o 
   6  -2  11      127.25      142.09     46.18 o 
   7  -2  11      227.33      204.84     53.28 o 
   8  -2  11        1.72       -2.37     43.81 o 
   9  -2  11       83.49       65.12     50.91 o 
  10  -2  11      149.78      189.45     60.39 o 
 -10  -1  11      119.28       88.80     65.12 o 
  -9  -1  11      858.68     1050.25     62.26 o 
  -8  -1  11      206.37      253.98     81.11 o 
  -7  -1  11       47.76       -7.47     25.48 o 
  -6  -1  11       73.43      105.21     24.13 o 
  -5  -1  11     3214.03     3464.62     98.61 o 
  -4  -1  11       59.21       35.10     17.34 o 
  -3  -1  11     1825.56     1756.18     66.90 o 
  -2  -1  11     1165.82     1132.97     48.93 o 
  -1  -1  11      679.13      675.15     41.00 o 
   0  -1  11      125.26      132.73     38.48 o 
   1  -1  11      243.14      166.81     26.75 o 
   2  -1  11      221.96      227.50     27.96 o 
   3  -1  11     1433.59     1155.80    229.11 o 
   4  -1  11        0.16       18.28     20.48 o 
   5  -1  11     1222.25     1264.57     78.15 o 
   6  -1  11      512.56      525.72     61.57 o 
   7  -1  11       79.66      111.30     42.63 o 
   8  -1  11      878.77      824.10     81.70 o 
   9  -1  11       92.75      148.01     52.10 o 
  10  -1  11      139.12      156.29     55.65 o 
 -10   0  11      402.54      509.14     84.07 o 
  -9   0  11       21.08       39.28     30.83 o 
  -8   0  11      114.76      161.08     35.46 o 
  -7   0  11      396.15      384.66     33.53 o 
  -6   0  11      920.71     1018.73     46.09 o 
  -5   0  11       76.36       83.06     19.32 o 
  -4   0  11      403.02      441.97     26.84 o 
  -3   0  11        6.80       -9.17     14.92 o 
  -2   0  11       30.25       23.98     15.56 o 
  -1   0  11     3426.22     3402.65     87.80 o 
   0   0  11        1.29      -22.50     22.50 o 
   1   0  11     1665.63     1579.13     54.80 o 
   2   0  11     1365.76     1269.71     50.99 o 
   3   0  11       57.61      102.00     23.26 o 
   4   0  11     2654.57     2520.75     92.95 o 
   5   0  11     1045.46     1115.38     73.41 o 
   6   0  11      306.61      339.82     52.10 o 
   7   0  11      859.46      918.82     75.78 o 
   8   0  11       49.93       30.79     41.44 o 
   9   0  11      385.27      330.35     63.94 o 
  10   0  11      196.42      152.74     55.65 o 
 -10   1  11        2.37       14.21     59.20 o 
  -9   1  11       45.00       27.23     58.02 o 
  -8   1  11      277.40      423.89     75.78 o 
  -7   1  11        3.38       28.75     21.70 o 
  -6   1  11      143.41      163.49     25.33 o 
  -5   1  11     1463.19     1492.54     51.39 o 
  -4   1  11     1221.47     1265.90     39.88 o 
  -3   1  11     1662.58     1647.27     55.03 o 
  -2   1  11      725.36      778.31     35.31 o 
  -1   1  11     1250.42     1087.58     39.36 o 
   0   1  11      729.65      719.93     32.59 o 
   1   1  11      472.66      504.37     42.63 o 
   2   1  11       80.22       80.43     22.56 o 
   3   1  11     3040.53     3061.00     85.25 o 
   4   1  11     1096.37     1144.98     71.04 o 
   5   1  11      921.07      893.96     66.31 o 
   6   1  11      550.37      549.40     59.20 o 
   7   1  11       60.84      110.12     43.81 o 
   8   1  11       12.30      -30.79     35.52 o 
   9   1  11      107.25       91.17     48.55 o 
  10   1  11      396.06      554.14     75.78 o 
  11   1  11       18.53       -9.47     48.55 o 
 -10   2  11      108.80      116.04     68.67 o 
  -9   2  11      160.64      107.75     63.94 o 
  -8   2  11       12.74      100.64     59.20 o 
  -7   2  11     2451.35     2589.87    110.12 o 
  -6   2  11      144.32      147.13     34.35 o 
  -5   2  11      605.49      654.88     60.30 o 
  -4   2  11       13.12       -7.63     16.15 o 
  -3   2  11      677.91      581.57     30.58 o 
  -2   2  11       58.96       33.94     18.60 o 
  -1   2  11     3055.18     2879.27     64.89 o 
   0   2  11      359.95      321.05     24.06 o 
   1   2  11     2283.29     2150.85     82.20 o 
   2   2  11      355.56      334.77     25.34 o 
   3   2  11       28.92       14.21     29.60 o 
   4   2  11      238.20      236.03     24.09 o 
   5   2  11      310.14      301.93     44.99 o 
   6   2  11      886.76      876.20     68.67 o 
   7   2  11       35.24       37.89     37.89 o 
   8   2  11      962.12     1020.65     78.15 o 
   9   2  11      164.51      189.45     54.47 o 
  10   2  11      543.57      626.36     78.15 o 
  11   2  11       27.47       17.76     50.91 o 
  -9   3  11      451.64      615.71     91.17 o 
  -8   3  11      113.88      151.51     38.92 o 
  -7   3  11      221.10      194.00     40.38 o 
  -6   3  11       62.27       38.74     31.26 o 
  -5   3  11     1000.01     1172.21     86.44 o 
  -4   3  11       39.75       11.84     33.15 o 
  -3   3  11     1358.37     1252.54     49.72 o 
  -2   3  11       36.17       15.96     14.94 o 
  -1   3  11     2055.63     1969.09     49.20 o 
   0   3  11      552.79      513.65     40.52 o 
   1   3  11     1923.55     1855.68     49.05 o 
   2   3  11      241.56      240.38     29.53 o 
   3   3  11     8027.43     7936.03    181.95 o 
   4   3  11      155.97      200.08     21.54 o 
   5   3  11        4.70      -12.53     15.99 o 
   6   3  11      407.57      392.68     28.68 o 
   7   3  11      671.96      686.71     91.17 o 
   8   3  11       59.40      -12.02     57.43 o 
   9   3  11      219.11      216.68     58.02 o 
  10   3  11      282.30      342.19     66.31 o 
  11   3  11      134.81      202.47     65.12 o 
  -9   4  11      352.21      455.86     87.62 o 
  -8   4  11       21.01       35.31     34.58 o 
  -7   4  11      225.99      284.13     43.22 o 
  -6   4  11      292.47      280.50     44.99 o 
  -5   4  11      996.84      923.56     79.33 o 
  -4   4  11        2.37      -10.66     30.79 o 
  -3   4  11     3480.29     3787.78    157.48 o 
  -2   4  11        3.55        7.10     30.79 o 
  -1   4  11      191.96      221.42     46.18 o 
   0   4  11      283.78      280.47     20.58 o 
   1   4  11       17.91        4.76     18.40 o 
   2   4  11      815.13      865.31     45.47 o 
   3   4  11     1580.61     1633.72     60.88 o 
   4   4  11     1417.62     1586.73     61.13 o 
   5   4  11      514.85      615.32     33.08 o 
   6   4  11        3.36      -17.59     17.59 o 
   7   4  11      378.23      356.54     44.78 o 
   8   4  11     1492.41     1494.63     52.38 o 
   9   4  11        4.71        8.29     43.81 o 
  10   4  11     1068.21     1025.39     95.91 o 
  11   4  11       21.51       46.18     53.28 o 
  -9   5  11      671.40      639.39     94.72 o 
  -8   5  11      108.24       81.79     40.65 o 
  -7   5  11     2947.79     2968.33    106.92 o 
  -6   5  11        0.70       22.50     40.26 o 
  -5   5  11     1820.98     1944.21    111.30 o 
  -4   5  11       38.13       27.23     36.71 o 
  -3   5  11      165.56      140.90     44.99 o 
  -2   5  11      139.44       74.60     35.52 o 
  -1   5  11     2756.12     2761.21    127.88 o 
   0   5  11       27.94       27.23     30.79 o 
   1   5  11      327.75      435.73     58.02 o 
   2   5  11       53.06       22.47     23.68 o 
   3   5  11     1029.13     1119.04     50.63 o 
   4   5  11      577.48      564.93     58.02 o 
   5   5  11      403.55      398.48     28.60 o 
   6   5  11     1694.19     1810.33     54.52 o 
   7   5  11       41.45       33.15     20.52 o 
   8   5  11       11.56       12.00     22.82 o 
   9   5  11       99.10       94.44     27.28 o 
  10   5  11     1139.82     1255.09     94.72 o 
  11   5  11       23.19       27.23     53.28 o 
  -8   6  11       11.55        9.57     39.41 o 
  -7   6  11        0.15      -40.26     40.26 o 
  -6   6  11      433.31      350.48     62.75 o 
  -5   6  11     1187.65     1300.09     95.91 o 
  -4   6  11      161.94      114.85     44.99 o 
  -3   6  11      651.13      710.43     74.60 o 
  -2   6  11       58.46       56.83     39.07 o 
  -1   6  11      216.17      228.52     46.18 o 
   0   6  11       83.17       23.68     33.15 o 
   1   6  11      127.54       92.36     35.52 o 
   2   6  11      261.93      204.84     44.99 o 
   3   6  11       38.20       50.91     35.52 o 
   4   6  11      460.43      490.50     37.54 o 
   5   6  11       66.61       88.80     20.51 o 
   6   6  11      981.31     1116.09     46.28 o 
   7   6  11       45.52       47.50     24.31 o 
   8   6  11     1650.79     1844.21    100.62 o 
   9   6  11       69.63       29.95     25.26 o 
  10   6  11       30.08       10.82     26.13 o 
  11   6  11       36.08       34.33     28.62 o 
  -7   7  11       16.32      -34.00     44.40 o 
  -6   7  11       42.50       33.98     60.39 o 
  -5   7  11       71.49        4.87     31.51 o 
  -4   7  11        1.89      -20.25     20.25 o 
  -3   7  11      706.93      543.31     48.72 o 
  -2   7  11       95.31      103.44     31.84 o 
  -1   7  11     1743.26     1709.77    103.01 o 
   0   7  11      125.40      111.30     41.44 o 
   1   7  11      347.55      355.22     54.47 o 
   2   7  11      775.68      734.11     71.04 o 
   3   7  11       44.14       87.62     39.07 o 
   4   7  11       21.73      -31.97     31.97 o 
   5   7  11      962.37      976.84     78.15 o 
   6   7  11      129.06       79.71     27.20 o 
   7   7  11      904.91     1021.31     54.55 o 
   8   7  11     1040.55     1036.53     57.77 o 
   9   7  11       96.87       99.51     30.41 o 
  10   7  11      213.10      238.80     33.70 o 
  -7   8  11       39.95       11.34     39.11 o 
  -6   8  11        0.04      -34.14     34.14 o 
  -5   8  11      709.61      695.59     59.37 o 
  -4   8  11      505.16      496.86     52.20 o 
  -3   8  11     1110.02     1097.12     64.79 o 
  -2   8  11        0.47      -28.73     28.73 o 
  -1   8  11       28.83       24.03     28.32 o 
   0   8  11       19.14       35.38     28.32 o 
   1   8  11      512.39      467.70     61.57 o 
   2   8  11      167.37      183.53     47.36 o 
   3   8  11      559.47      557.69     66.31 o 
   4   8  11     1192.73     1247.99     89.99 o 
   5   8  11      110.82      100.64     42.63 o 
   6   8  11      649.40      584.29     70.45 o 
   7   8  11      359.30      294.83     54.47 o 
   8   8  11        4.67      -23.68     39.07 o 
   9   8  11      104.10       53.31     33.00 o 
  10   8  11       81.65       47.68     28.69 o 
  -6   9  11       70.76       68.05     40.39 o 
  -5   9  11        3.45        9.94     26.69 o 
  -4   9  11       94.65       41.14     35.54 o 
  -3   9  11     1401.48     1397.49     74.76 o 
  -2   9  11       62.50       21.13     31.86 o 
  -1   9  11     2610.37     2381.44     92.38 o 
   0   9  11      146.05      101.36     34.56 o 
   1   9  11      303.05      331.59     92.95 o 
   2   9  11     1345.04     1405.47     97.09 o 
   3   9  11      942.29      918.82     82.88 o 
   4   9  11        1.42       13.02     37.89 o 
   5   9  11     1100.82     1129.58     88.80 o 
   6   9  11      109.92      119.81     33.46 o 
   7   9  11      171.05      206.02     53.28 o 
   8   9  11      412.05      346.93     62.75 o 
   9   9  11      175.02      112.48     52.10 o 
  -4  10  11      318.41      302.01     48.72 o 
  -3  10  11        0.39      -15.28     33.53 o 
  -2  10  11      234.74      205.13     40.93 o 
  -1  10  11     1616.24     1699.96     81.55 o 
   0  10  11       97.87      129.87     38.03 o 
   1  10  11     3158.43     3241.25    110.88 o 
   2  10  11      211.65      208.12     38.93 o 
   3  10  11      308.24      326.80     56.83 o 
   4  10  11      159.23      151.56     48.55 o 
   5  10  11      523.10      623.99     72.23 o 
   6  10  11      488.40      374.16     59.20 o 
   7  10  11      201.42      177.61     58.02 o 
   8  10  11        2.99       47.36     48.55 o 
  -3  11  11      841.13      840.12     67.68 o 
  -2  11  11       89.27      112.48     40.39 o 
  -1  11  11       12.21        3.15     34.99 o 
   0  11  11       72.73       71.03     43.22 o 
   1  11  11      941.88      857.50     64.79 o 
   2  11  11       19.96      -20.13     52.10 o 
   3  11  11      501.32      582.36     54.61 o 
   4  11  11       92.96      121.96     49.73 o 
   5  11  11       86.81      149.19     50.91 o 
   6  11  11      459.42      124.33     43.81 o 
   7  11  11        0.61      -21.31     41.44 o 
   0  12  11      473.51      487.37     55.06 o 
   1  12  11       18.61       21.20     36.07 o 
   2  12  11      542.77      535.72     56.29 o 
   3  12  11      258.62      239.83     45.58 o 
   4  12  11      132.34      127.88     52.10 o 
   5  12  11       58.27      130.25     53.28 o 
  -5  -8  12      116.86      100.06     38.12 o 
  -4  -8  12      108.76       91.53     44.99 o 
  -3  -8  12      668.81      727.90     57.70 o 
  -2  -8  12      280.88      280.45     42.48 o 
  -1  -8  12       98.62      101.41     36.58 o 
   0  -8  12       49.70       29.80     34.34 o 
   1  -8  12       71.72       86.29     43.81 o 
   2  -8  12      141.67      216.73     64.53 o 
  -6  -7  12      170.14      176.93     40.08 o 
  -5  -7  12       76.45       78.01     41.44 o 
  -4  -7  12        1.73       10.85     30.72 o 
  -3  -7  12       62.95      108.14     33.29 o 
  -2  -7  12      229.04      286.79    116.04 o 
  -1  -7  12       61.64       50.35     31.32 o 
   0  -7  12      189.75      160.39     37.89 o 
   1  -7  12       16.38       -4.97     29.28 o 
   2  -7  12      268.93      242.79     39.45 o 
   3  -7  12       29.01       22.23     32.68 o 
   4  -7  12        2.01      -27.14     31.29 o 
  -7  -6  12       77.85       36.71     42.63 o 
  -6  -6  12       62.52       61.06     34.10 o 
  -5  -6  12       13.73        1.94     30.72 o 
  -4  -6  12      219.75      260.05     42.63 o 
  -3  -6  12       54.99       73.46     45.59 o 
  -2  -6  12      108.31       75.01     30.84 o 
  -1  -6  12      280.50      260.32     37.76 o 
   0  -6  12       17.83        3.88     27.29 o 
   1  -6  12       89.54      103.28     31.52 o 
   2  -6  12      293.30      325.14     81.70 o 
   3  -6  12      298.58      369.08     57.43 o 
   4  -6  12      198.59      274.06    116.63 o 
   5  -6  12      474.63      426.66     47.37 o 
   6  -6  12       69.43       84.07     53.28 o 
  -8  -5  12      314.43      309.04     56.83 o 
  -7  -5  12      483.96      523.35     67.49 o 
  -6  -5  12      538.80      607.42     80.52 o 
  -5  -5  12      743.99      354.03     49.73 o 
  -4  -5  12      214.43      157.83     34.14 o 
  -3  -5  12        0.91       21.99     30.79 o 
  -2  -5  12      819.51      953.73     53.88 o 
  -1  -5  12       38.67       66.75     29.83 o 
   0  -5  12     1089.55     1187.56     59.16 o 
   1  -5  12      453.03      450.72     43.81 o 
   2  -5  12      206.89      210.72     35.40 o 
   3  -5  12      235.48      273.27     38.76 o 
   4  -5  12      481.94      520.47     46.68 o 
   5  -5  12      172.56      193.49     35.97 o 
   6  -5  12      200.53      145.64     54.47 o 
   7  -5  12        0.91      -26.05     48.55 o 
  -9  -4  12      675.24      821.73     81.70 o 
  -8  -4  12       24.66       74.60     43.81 o 
  -7  -4  12      238.88      259.31     54.47 o 
  -6  -4  12      889.41      977.12     82.29 o 
  -5  -4  12       79.17       91.32     50.32 o 
  -4  -4  12       88.71      109.45     31.52 o 
  -3  -4  12       28.05       34.86     30.79 o 
  -2  -4  12      701.48      714.10     48.01 o 
  -1  -4  12      542.78      595.90     47.95 o 
   0  -4  12      610.11      766.04     50.52 o 
   1  -4  12      694.25      774.18     60.39 o 
   2  -4  12     1089.69     1274.37     58.91 o 
   3  -4  12       15.36      -18.44     26.13 o 
   4  -4  12      220.85      222.43     36.07 o 
   5  -4  12       74.83       64.01     46.77 o 
   6  -4  12       60.63       27.23     46.18 o 
   7  -4  12       56.01       49.73     48.55 o 
   8  -4  12      453.56      532.82     76.96 o 
  -9  -3  12       53.12       43.81     43.81 o 
  -8  -3  12       38.27       22.50     41.44 o 
  -7  -3  12       16.89        1.18     37.89 o 
  -6  -3  12       58.82       50.99     30.68 o 
  -5  -3  12      772.50      778.06     52.67 o 
  -4  -3  12      684.87      758.08     60.39 o 
  -3  -3  12      212.59      229.32     69.27 o 
  -2  -3  12     1659.01     1744.48     65.16 o 
  -1  -3  12       33.87        7.58     23.33 o 
   0  -3  12      461.00      537.56     61.57 o 
   1  -3  12       16.02       11.37     24.74 o 
   2  -3  12      453.24      461.96     40.16 o 
   3  -3  12       20.70       -5.23     25.08 o 
   4  -3  12      979.14     1007.90     75.19 o 
   5  -3  12      589.04      561.40     44.40 o 
   6  -3  12      392.76      394.29     62.75 o 
   7  -3  12      914.98      980.39     84.07 o 
   8  -3  12        0.24       27.23     46.18 o 
  -9  -2  12        3.39       21.31     41.44 o 
  -8  -2  12        7.88       16.58     39.07 o 
  -7  -2  12        3.46      -17.76     36.71 o 
  -6  -2  12      348.49      370.28     40.08 o 
  -5  -2  12      439.78      421.97     33.28 o 
  -4  -2  12       26.03       28.84     25.28 o 
  -3  -2  12      347.13      303.85     34.05 o 
  -2  -2  12        3.90        8.50     22.74 o 
  -1  -2  12      757.54      726.77     45.96 o 
   0  -2  12      693.19      741.40     46.42 o 
   1  -2  12      709.19      774.09     47.64 o 
   2  -2  12      219.62      222.60     46.18 o 
   3  -2  12     1558.38     1690.11     64.01 o 
   4  -2  12      116.30      196.16     31.78 o 
   5  -2  12     1130.08     1224.31     84.07 o 
   6  -2  12      568.15      586.11     68.67 o 
   7  -2  12       65.80       61.57     44.99 o 
   8  -2  12        4.52       16.58     46.18 o 
   9  -2  12       24.14      -15.39     46.18 o 
  -9  -1  12      102.53      165.84     45.59 o 
  -8  -1  12      393.77      512.80     49.43 o 
  -7  -1  12      754.06      811.09     51.36 o 
  -6  -1  12      716.26      729.32     50.56 o 
  -5  -1  12      701.74      774.81     40.73 o 
  -4  -1  12     2092.95     2142.14     69.17 o 
  -3  -1  12     1357.76     1421.87     49.28 o 
  -2  -1  12     1438.35     1466.71     56.91 o 
  -1  -1  12      117.78      124.83     26.13 o 
   0  -1  12      109.69       70.96     24.95 o 
   1  -1  12       22.25       -0.76     21.89 o 
   2  -1  12      778.19      746.00     45.19 o 
   3  -1  12      163.42      104.64     27.59 o 
   4  -1  12      545.65      475.99     58.02 o 
   5  -1  12        1.35       26.05     40.26 o 
   6  -1  12        6.07        8.29     36.71 o 
   7  -1  12       14.83      -18.94     39.07 o 
   8  -1  12       45.64      -37.89     43.81 o 
   9  -1  12        6.93       30.79     48.55 o 
  -9   0  12      264.95      317.33     73.41 o 
  -8   0  12     1212.95     1433.15     70.52 o 
  -7   0  12        5.43        1.19     23.35 o 
  -6   0  12      845.16      972.68     50.66 o 
  -5   0  12      553.66      538.79     34.69 o 
  -4   0  12      190.58      208.47     28.37 o 
  -3   0  12       28.19       21.49     19.65 o 
  -2   0  12     2990.64     2796.69     68.01 o 
  -1   0  12      180.94      163.46     27.48 o 
   0   0  12      790.04      752.64     43.11 o 
   1   0  12     1090.55      992.32     48.47 o 
   2   0  12      442.82      379.80     34.20 o 
   3   0  12       53.64       45.85     24.87 o 
   4   0  12     1288.17     1320.49     93.54 o 
   5   0  12       62.92       28.42     39.07 o 
   6   0  12      361.47      301.93     52.10 o 
   7   0  12      477.06      532.82     68.67 o 
   8   0  12      142.28      106.56     48.55 o 
   9   0  12      639.68      732.93     81.70 o 
  10   0  12        1.03       17.76     49.73 o 
  -9   1  12      102.97      105.38     62.75 o 
  -8   1  12        1.88       -2.37     56.83 o 
  -7   1  12       25.45       18.93     32.12 o 
  -6   1  12     2975.25     3311.83     83.09 o 
  -5   1  12      108.93      116.97     24.29 o 
  -4   1  12      685.76      753.04     33.91 o 
  -3   1  12      904.96      863.16     34.46 o 
  -2   1  12        4.51      -13.17     17.35 o 
  -1   1  12      104.01       37.95     22.62 o 
   0   1  12     1943.78     1958.24     54.14 o 
   1   1  12        2.79      -15.76     20.19 o 
   2   1  12     2446.89     2304.62    108.34 o 
   3   1  12      312.63      312.71     33.75 o 
   4   1  12     2259.34     2343.24    106.56 o 
   5   1  12     1222.07     1150.90     75.78 o 
   6   1  12       11.05       62.75     41.44 o 
   7   1  12     1076.31     1094.06     80.52 o 
   8   1  12      545.53      575.45     71.04 o 
   9   1  12        0.05      -15.39     42.63 o 
  10   1  12      262.42      267.60     63.94 o 
  -9   2  12       44.46       -3.55     59.20 o 
  -8   2  12      471.00      498.49     81.70 o 
  -7   2  12      352.67      444.60     72.82 o 
  -6   2  12      136.38       98.53     36.07 o 
  -5   2  12      672.53      843.53     57.61 o 
  -4   2  12       94.66       86.01     20.68 o 
  -3   2  12        4.15        7.60     17.11 o 
  -2   2  12     1448.01     1528.74     49.71 o 
  -1   2  12      894.21      902.98     36.84 o 
   0   2  12        9.56      -12.11     15.99 o 
   1   2  12     2022.01     2024.42     54.61 o 
   2   2  12        1.39       -1.47     17.54 o 
   3   2  12     3595.06     3640.49    102.48 o 
   4   2  12      558.12      579.00     56.83 o 
   5   2  12      408.96      419.15     54.47 o 
   6   2  12      393.57      367.06     53.28 o 
   7   2  12     1161.09     1166.29     82.88 o 
   8   2  12        1.40      -35.52     41.44 o 
   9   2  12      490.91      607.42     74.60 o 
  10   2  12       22.59        1.18     48.55 o 
  -9   3  12      320.03      523.35     86.44 o 
  -8   3  12      507.34      540.71     53.20 o 
  -7   3  12      332.53      320.63     49.73 o 
  -6   3  12      738.41      807.80     66.31 o 
  -5   3  12      171.70      216.01     38.12 o 
  -4   3  12      283.24      333.90     54.47 o 
  -3   3  12      602.07      647.68     72.23 o 
  -2   3  12      143.04      176.91     41.44 o 
  -1   3  12      805.73      780.07     33.39 o 
   0   3  12      529.55      602.03     30.89 o 
   1   3  12       52.24       53.74     17.23 o 
   2   3  12     1370.42     1382.26     58.03 o 
   3   3  12      604.27      603.33     42.95 o 
   4   3  12     1400.68     1378.56     59.74 o 
   5   3  12       98.45       64.18     29.16 o 
   6   3  12      540.19      544.11     45.96 o 
   7   3  12      147.28       84.39     60.39 o 
   8   3  12       37.66       30.28     31.39 o 
  10   3  12        0.30        4.74     48.55 o 
  -8   4  12        3.93       26.49     36.80 o 
  -7   4  12        3.15       41.19     34.59 o 
  -6   4  12       11.62      -41.56     43.81 o 
  -5   4  12       36.11        4.74     36.71 o 
  -4   4  12      206.62      249.83     52.10 o 
  -3   4  12       87.44      107.75     43.81 o 
  -1   4  12        0.43       -4.74     33.15 o 
   0   4  12      128.86       91.17     40.26 o 
   1   4  12      141.17       73.85     22.73 o 
   2   4  12      794.04      762.92     50.32 o 
   3   4  12      399.65      397.99     36.41 o 
   4   4  12      271.46      284.35     39.07 o 
   5   4  12     1248.25     1304.36     46.30 o 
   6   4  12       30.36       51.07     36.11 o 
   7   4  12     1099.33     1080.87     60.18 o 
   8   4  12      148.01      193.00     54.47 o 
   9   4  12      634.53      817.00     82.88 o 
  10   4  12       64.16       50.91     53.28 o 
  -8   5  12       83.44       46.74     38.77 o 
  -7   5  12      564.22      556.76     56.27 o 
  -6   5  12      870.05      880.93     86.44 o 
  -5   5  12      293.01      329.17     61.57 o 
  -4   5  12       20.75       30.79     37.89 o 
  -3   5  12       26.74       42.63     37.89 o 
  -2   5  12     2379.15     2104.06    114.85 o 
  -1   5  12      887.12      800.42     76.96 o 
   0   5  12     1691.30     1607.94     98.28 o 
   1   5  12      147.12      176.42     44.99 o 
   2   5  12      573.21      477.17     61.57 o 
   3   5  12      395.87      420.79     36.94 o 
   4   5  12     1121.91     1068.77     54.33 o 
   5   5  12        7.07        1.24     18.33 o 
   6   5  12     1439.14     1493.37     51.33 o 
   7   5  12      218.54      189.84     27.33 o 
   8   5  12      345.76      296.01     56.83 o 
   9   5  12       61.09       14.21     47.36 o 
  10   5  12        2.62      -44.99     44.99 o 
  -7   6  12       33.54      -21.01     37.23 o 
  -6   6  12     1322.29     1294.17     99.46 o 
  -5   6  12      134.53       56.83     46.18 o 
  -4   6  12     2952.23     2840.54    143.27 o 
  -3   6  12       72.04       65.12     42.63 o 
  -2   6  12      353.57      266.41     54.47 o 
  -1   6  12       56.82       84.07     41.44 o 
   0   6  12      754.61      738.85     73.41 o 
   1   6  12      243.69      224.97     48.55 o 
   2   6  12     1822.41     1787.92    105.38 o 
   3   6  12       25.43       35.52     36.71 o 
   4   6  12        7.25      -34.34     34.34 o 
   5   6  12       22.96       -6.68     19.67 o 
   6   6  12       19.34       17.32     21.16 o 
   7   6  12      294.94      243.44     31.93 o 
   8   6  12      137.97      118.05     52.10 o 
   9   6  12      177.14      144.65     73.41 o 
  10   6  12        2.00       39.07     50.91 o 
  -7   7  12        2.57      -18.94     44.99 o 
  -6   7  12      117.89       30.79     48.55 o 
  -5   7  12      172.33      172.87     54.47 o 
  -4   7  12     1934.29     1985.65    119.59 o 
  -3   7  12       95.34       88.80     47.36 o 
  -2   7  12     4154.68     3895.53    171.69 o 
  -1   7  12       40.93       31.97     37.89 o 
   0   7  12      426.73      338.64     55.65 o 
   1   7  12        8.06      -23.68     34.34 o 
   2   7  12      411.73      446.39     60.39 o 
   3   7  12       11.41       30.79     35.52 o 
   4   7  12      730.95      628.73     66.31 o 
   5   7  12       55.74       73.41     40.26 o 
   6   7  12       70.58       52.69     28.47 o 
   7   7  12     1125.76     1324.86     66.37 o 
   8   7  12       18.84       -1.02     27.30 o 
   9   7  12      995.54     1047.49     61.94 o 
  -6   8  12      679.51      652.41     82.88 o 
  -5   8  12       39.94       59.24     38.39 o 
  -4   8  12        6.58      -13.59     47.36 o 
  -3   8  12      111.85       36.71     44.99 o 
  -2   8  12     1182.67     1121.30     92.36 o 
  -1   8  12        0.36       -9.47     39.07 o 
   0   8  12     1287.34     1208.92     92.36 o 
   1   8  12      109.72      103.01     43.81 o 
   2   8  12       34.63       -2.37     39.07 o 
   3   8  12     1262.45     1315.48     95.91 o 
   4   8  12      281.96      216.68     52.10 o 
   5   8  12     1538.36     1726.35    108.93 o 
   6   8  12      469.43      585.82     49.31 o 
   7   8  12      185.21      177.61     47.36 o 
   8   8  12      118.92      114.85     47.36 o 
   9   8  12      209.29      179.98     52.10 o 
  -5   9  12       37.89       -5.05     27.78 o 
  -4   9  12      681.20      539.41     56.47 o 
  -3   9  12      113.70       70.83     36.69 o 
  -2   9  12      175.01      124.49     40.26 o 
  -1   9  12      263.33      169.49     40.29 o 
   0   9  12      145.43      157.48     50.91 o 
   1   9  12      404.73      397.84     63.94 o 
   2   9  12      423.47      455.86     66.31 o 
   3   9  12      130.11      170.50     49.73 o 
   4   9  12      235.32      333.90     59.20 o 
   5   9  12      327.07      287.72     59.20 o 
   6   9  12       78.78       86.42     33.00 o 
   7   9  12      921.35      785.03     80.52 o 
   8   9  12        0.21       39.07     46.18 o 
  -3  10  12       36.46       24.23     50.32 o 
  -2  10  12       93.00       19.61     35.22 o 
  -1  10  12      266.90      184.34     42.48 o 
   0  10  12     1107.66     1151.22    134.39 o 
   1  10  12       69.20       39.07     44.99 o 
   2  10  12     1128.74     1174.58     94.72 o 
   3  10  12      408.15      362.32     63.94 o 
   4  10  12        1.07      -13.02     41.44 o 
   5  10  12       75.70       65.12     47.36 o 
   6  10  12      129.91      123.14     47.36 o 
   7  10  12      152.03      129.06     52.10 o 
  -1  11  12      250.94      275.14     47.37 o 
   0  11  12       13.81      -26.57     33.84 o 
   1  11  12       37.33        8.81     36.07 o 
   2  11  12      847.27      910.54     93.54 o 
   3  11  12      248.22      251.02     60.39 o 
   4  11  12     1027.47     1116.56     97.09 o 
   5  11  12      317.56      325.61     63.94 o 
   6  11  12      214.70      130.25     50.91 o 
  -4  -7  13       49.60       12.43     32.99 o 
  -3  -7  13       64.81       75.00     34.99 o 
  -2  -7  13        5.12        2.82     56.83 o 
  -1  -7  13      673.41      862.41     59.75 o 
   0  -7  13       22.87       60.32     34.38 o 
   1  -7  13      388.94      482.71     49.71 o 
   2  -7  13       57.13       59.20     35.40 o 
   3  -7  13       14.98        9.19     37.89 o 
  -6  -6  13       16.76       -6.71     33.72 o 
  -5  -6  13      188.69      216.29     40.08 o 
  -4  -6  13       39.01       52.86     34.20 o 
  -3  -6  13        1.91       -2.05     30.44 o 
  -2  -6  13       71.65       82.69     32.68 o 
  -1  -6  13      178.56      222.93     38.49 o 
   0  -6  13       38.14       41.79     30.99 o 
   1  -6  13      168.93      212.12     54.47 o 
   2  -6  13        1.61        0.88     63.94 o 
   3  -6  13       76.26       43.03     35.52 o 
   4  -6  13       68.10       52.73     34.05 o 
  -7  -5  13       78.41      112.48     48.55 o 
  -6  -5  13      127.12       90.17     48.55 o 
  -5  -5  13      423.03      455.86     75.78 o 
  -4  -5  13       57.24        8.29     27.59 o 
  -3  -5  13     1038.29     1113.75     60.59 o 
  -2  -5  13       11.36      -15.87     28.73 o 
  -1  -5  13      178.75      132.67     33.36 o 
   0  -5  13       10.70       -3.28     28.98 o 
   1  -5  13        5.11      -10.86     28.16 o 
   2  -5  13        1.81      -33.15     33.15 o 
   3  -5  13      824.43      907.69     58.59 o 
   4  -5  13       20.50       52.38     30.99 o 
   5  -5  13       84.03       87.41     35.40 o 
   6  -5  13      160.42      155.11     56.83 o 
  -7  -4  13      886.82     1126.03     86.44 o 
  -6  -4  13        7.95       26.84     33.29 o 
  -5  -4  13      219.94      209.25     65.71 o 
  -4  -4  13      926.21     1011.72     58.45 o 
  -3  -4  13        7.63       -3.98     27.29 o 
  -2  -4  13      632.72      737.66     75.78 o 
  -1  -4  13      428.48      465.67     44.40 o 
   0  -4  13       33.01       24.02     27.81 o 
   1  -4  13      318.04      381.49     69.86 o 
   2  -4  13       58.11       42.48     29.50 o 
   3  -4  13        1.87        5.20     28.66 o 
   4  -4  13      444.14      420.94     43.32 o 
   5  -4  13        9.12       53.81     47.36 o 
   6  -4  13       95.38       52.10     48.55 o 
   7  -4  13      207.36      120.77     54.47 o 
  -8  -3  13      334.22      423.89     63.94 o 
  -7  -3  13        5.30      -20.13     37.89 o 
  -6  -3  13      694.35      901.18     51.04 o 
  -5  -3  13     1362.68     1438.09     56.43 o 
  -4  -3  13        3.67      -17.78     27.30 o 
  -3  -3  13     1386.42     1594.61     66.37 o 
  -2  -3  13       10.64       20.97     36.71 o 
  -1  -3  13      569.99      476.21     42.82 o 
   0  -3  13        8.12      -18.84     18.84 o 
   1  -3  13       52.67       25.07     22.95 o 
   2  -3  13      199.16      197.85     34.56 o 
   3  -3  13      847.94      813.79     53.56 o 
   4  -3  13        1.87      -15.50     27.29 o 
   5  -3  13      286.15      306.91     63.35 o 
   6  -3  13      264.91      335.09     65.12 o 
   7  -3  13        0.39      -40.26     40.26 o 
  -8  -2  13        8.63       28.42     41.44 o 
  -7  -2  13      351.65      399.03     58.02 o 
  -6  -2  13      101.75      139.27     34.14 o 
  -5  -2  13      418.43      384.91     34.78 o 
  -4  -2  13       20.24       43.27     23.65 o 
  -3  -2  13       10.92      -23.89     23.89 o 
  -2  -2  13      322.20      383.05     62.75 o 
  -1  -2  13     1799.47     1844.37     67.68 o 
   0  -2  13      232.75      188.86     34.05 o 
   1  -2  13      291.96      345.93     51.51 o 
   2  -2  13       26.69       -7.58     24.74 o 
   3  -2  13       21.45       12.44     19.64 o 
   4  -2  13      259.57      297.53     37.56 o 
   5  -2  13     1370.16     1435.07     93.54 o 
   6  -2  13        1.81      -27.23     41.44 o 
   7  -2  13      788.98      831.20     82.88 o 
   8  -2  13      593.14      551.77     75.78 o 
  -8  -1  13        5.01       76.96     42.63 o 
  -7  -1  13      146.22      165.77     44.99 o 
  -6  -1  13      347.39      356.03     40.62 o 
  -5  -1  13      709.57      825.87     44.44 o 
  -4  -1  13        0.87        8.76     21.24 o 
  -3  -1  13      489.68      503.60     35.07 o 
  -2  -1  13       89.19       85.51     36.11 o 
  -1  -1  13       85.57      142.48     40.85 o 
   0  -1  13       12.82       -8.33     23.89 o 
   1  -1  13      370.98      477.04     40.16 o 
   2  -1  13      133.63       91.38     27.81 o 
   3  -1  13     1758.82     1743.66     66.53 o 
   4  -1  13     1387.94     1268.33    165.18 o 
   5  -1  13      324.39      275.88     55.65 o 
   6  -1  13      994.94     1082.22     82.88 o 
   7  -1  13      189.55      133.80     52.10 o 
   8  -1  13      106.57       82.88     49.73 o 
   9  -1  13       27.89       47.36     53.28 o 
  -8   0  13      200.30      380.08     74.60 o 
  -7   0  13      402.39      409.97     41.78 o 
  -6   0  13      355.09      385.62     41.24 o 
  -5   0  13      203.12      265.15     78.40 o 
  -4   0  13       77.90       79.94     23.42 o 
  -3   0  13      190.69      149.00     24.68 o 
  -2   0  13      551.53      574.94     42.86 o 
  -1   0  13      456.37      519.90     40.55 o 
   0   0  13     1369.15     1313.16     55.09 o 
   1   0  13       63.81       67.05     25.79 o 
   2   0  13      771.33      780.81     46.89 o 
   3   0  13      529.30      557.57     42.13 o 
   4   0  13      299.92      285.87     35.13 o 
   5   0  13      405.40      354.03     56.83 o 
   6   0  13        4.89      -11.84     39.07 o 
   7   0  13       34.35      -31.97     40.26 o 
   8   0  13      420.20      383.63     67.49 o 
   9   0  13      315.82      338.64     67.49 o 
  -8   1  13      514.33      509.14     82.88 o 
  -7   1  13      344.26      349.77     46.94 o 
  -6   1  13      234.99      279.41     89.40 o 
  -5   1  13     1258.93     1376.87     53.81 o 
  -4   1  13      219.97      247.62     27.57 o 
  -3   1  13        5.29      -18.60     18.60 o 
  -2   1  13       45.33       66.13     29.63 o 
  -1   1  13     1830.47     1798.93     53.81 o 
   0   1  13       11.77        3.59     19.44 o 
   1   1  13     1341.15     1346.16     59.20 o 
   2   1  13        0.77      -22.19     22.19 o 
   3   1  13      378.39      352.42     34.68 o 
   4   1  13       20.04       -1.18     37.89 o 
   5   1  13      101.21       28.42     40.26 o 
   6   1  13      186.22       97.09     46.18 o 
   7   1  13      669.83      680.83     74.60 o 
   8   1  13      118.76      129.06     52.10 o 
   9   1  13      110.49      176.42     60.39 o 
  -8   2  13        4.57       24.87     59.20 o 
  -7   2  13      127.47      126.88     38.98 o 
  -6   2  13      112.12      120.43     47.95 o 
  -5   2  13     1055.85     1205.96     70.74 o 
  -4   2  13       13.98        2.16     30.40 o 
  -3   2  13     1784.58     1768.74    101.24 o 
  -2   2  13      169.46      160.62     23.68 o 
  -1   2  13        5.91      -11.61     18.36 o 
   0   2  13      571.12      573.41     33.29 o 
   1   2  13     1061.06      996.21     41.49 o 
   2   2  13      226.75      234.28     25.65 o 
   3   2  13     1386.76     1257.35    104.79 o 
   4   2  13        3.42        6.12     32.56 o 
   5   2  13      118.82      108.93     43.81 o 
   6   2  13      465.06      499.67     65.12 o 
   7   2  13       85.63       84.07     46.18 o 
   8   2  13      493.51      555.32     73.41 o 
   9   2  13       15.56       34.34     49.73 o 
  -8   3  13        0.44        0.00     59.20 o 
  -7   3  13     1359.53     1463.35    115.44 o 
  -6   3  13      244.29      211.05     42.39 o 
  -5   3  13      966.27     1098.49     66.37 o 
  -4   3  13      683.16      863.17     85.25 o 
  -3   3  13      212.50      194.18     52.10 o 
  -2   3  13       60.02       61.57     43.81 o 
  -1   3  13     3341.60     3069.06    145.64 o 
   0   3  13      244.88      237.09     24.30 o 
   1   3  13      244.28      235.73     24.38 o 
   2   3  13      410.91      400.73     37.84 o 
   3   3  13      182.47      138.39     62.75 o 
   4   3  13      949.17      971.02     56.33 o 
   5   3  13       73.08       78.93     30.48 o 
   6   3  13      263.46      250.35     41.44 o 
   7   3  13      108.09       84.47     33.46 o 
   8   3  13        3.91       -6.61     32.03 o 
   9   3  13       27.24      -28.42     47.36 o 
  -8   4  13       20.31       75.07     39.41 o 
  -7   4  13      502.19      495.86     55.48 o 
  -6   4  13      174.74      253.31     45.52 o 
  -5   4  13     1476.37     1648.20    110.12 o 
  -4   4  13      149.50      137.35     47.36 o 
  -3   4  13      405.47      337.45     59.20 o 
  -2   4  13      432.20      375.34     61.57 o 
  -1   4  13      711.55      734.11     78.15 o 
   0   4  13      607.23      518.61     66.31 o 
   1   4  13      555.62      479.54     65.12 o 
   2   4  13      845.81      843.39     66.31 o 
   3   4  13      344.73      315.93     36.13 o 
   4   4  13       54.31       39.80     26.97 o 
   5   4  13      192.09      184.36     34.90 o 
   6   4  13     1019.25     1097.24     61.57 o 
   7   4  13       35.61       13.73     32.23 o 
   8   4  13       57.41      100.64     48.55 o 
   9   4  13       83.88       98.28     50.91 o 
  -7   5  13      129.13       72.57     39.78 o 
  -6   5  13       38.84      -10.60     36.80 o 
  -5   5  13      455.93      574.26     76.96 o 
  -4   5  13      492.52      534.01     71.04 o 
  -3   5  13     1362.66     1243.25     94.72 o 
  -2   5  13      475.35      555.32     71.04 o 
  -1   5  13      669.07      504.41     66.31 o 
   0   5  13        3.60       44.99     40.26 o 
   1   5  13        7.91       -7.10     37.89 o 
   2   5  13      316.90      323.25     58.02 o 
   3   5  13      474.62      451.12     65.12 o 
   4   5  13      107.86      127.35     46.18 o 
   5   5  13     1488.43     1449.95     92.50 o 
   6   5  13     1368.87     1369.90    143.27 o 
   7   5  13      235.59      246.79     38.09 o 
   8   5  13     1671.10     1810.41    104.20 o 
   9   5  13        3.31      -18.94     46.18 o 
  -6   6  13      184.07      172.87     56.83 o 
  -5   6  13      358.49      346.93     66.31 o 
  -4   6  13       63.06       46.18     48.55 o 
  -3   6  13       92.21      125.51     49.73 o 
  -2   6  13      349.01      348.11     61.57 o 
  -1   6  13      105.83       98.28     43.81 o 
   0   6  13       81.17       62.75     41.44 o 
   1   6  13      636.51      557.69     67.49 o 
   2   6  13     1553.03     1515.58    103.01 o 
   3   6  13       58.35       36.71     40.26 o 
   4   6  13     1327.53     1335.61     98.28 o 
   5   6  13       85.05       57.30     39.07 o 
   6   6  13      720.23      834.24     54.78 o 
   7   6  13      597.29      592.71     39.81 o 
   8   6  13        5.27      -28.42     41.44 o 
   9   6  13       95.74        8.29     48.55 o 
  -6   7  13      500.20      459.41     74.60 o 
  -5   7  13      102.66      113.67     52.10 o 
  -4   7  13      105.21      107.75     49.73 o 
  -3   7  13     1116.58     1052.62     93.54 o 
  -2   7  13      265.48      252.20     60.39 o 
  -1   7  13     1556.87     1364.03     99.46 o 
   0   7  13     1219.60     1223.12     94.72 o 
   1   7  13       12.60        4.74     37.89 o 
   2   7  13       97.05      112.48     44.99 o 
   3   7  13      502.26      451.12     63.94 o 
   4   7  13       10.62       -4.74     36.71 o 
   5   7  13      451.69      479.54     68.67 o 
   6   7  13      190.30      228.77     36.69 o 
   7   7  13       38.19       24.76     28.80 o 
   8   7  13       50.63      -10.66     39.07 o 
  -5   8  13     1318.63     1257.46    106.56 o 
  -4   8  13      276.92      251.02     61.57 o 
  -3   8  13       93.57       71.04     48.55 o 
  -2   8  13      187.69      149.19     49.73 o 
  -1   8  13     2346.41     2325.48    131.43 o 
   0   8  13        9.07      -40.26     40.26 o 
   1   8  13     2039.76     2035.38    123.14 o 
   2   8  13       66.91       26.05     42.63 o 
   3   8  13       65.68       46.18     46.18 o 
   4   8  13       57.54       -2.37     39.07 o 
   5   8  13      410.44      388.37     63.94 o 
   6   8  13       35.01       12.87     28.66 o 
   7   8  13      229.56      319.69     55.65 o 
   8   8  13       98.53       23.68     41.44 o 
  -4   9  13        0.10       48.55     52.10 o 
  -3   9  13      981.18      880.93     91.17 o 
  -2   9  13        0.35       92.36     47.36 o 
  -1   9  13      109.69       35.52     47.36 o 
   0   9  13       56.04       22.50     46.18 o 
   1   9  13     2728.50     2617.94    139.72 o 
   2   9  13      271.17      348.11     63.94 o 
   3   9  13      730.77      749.50     80.52 o 
   4   9  13      437.94      397.84     67.49 o 
   5   9  13       24.62      -36.71     40.26 o 
   6   9  13      855.53      879.69     59.51 o 
   7   9  13       59.42       22.50     46.18 o 
  -2  10  13      121.82      116.04     55.65 o 
  -1  10  13      658.28      618.07     76.96 o 
   0  10  13      333.45      260.49     60.39 o 
   1  10  13        6.35       58.02     47.36 o 
   2  10  13     1439.69     1497.82    108.93 o 
   3  10  13      961.71      809.89     87.62 o 
   4  10  13      403.00      417.97     71.04 o 
   5  10  13      673.31      623.99     79.33 o 
   6  10  13       15.11       47.36     44.99 o 
   1  11  13      257.86      197.74     60.39 o 
   2  11  13       44.34       55.65     47.36 o 
   3  11  13        1.76      -39.07     39.07 o 
  -4  -6  14        1.43      -15.85     32.14 o 
  -3  -6  14        1.20       37.27     34.69 o 
  -2  -6  14        0.88       23.52     33.21 o 
  -1  -6  14       27.59       -2.08     32.03 o 
   0  -6  14       84.97       79.50     35.05 o 
   1  -6  14       47.62        2.46     34.93 o 
   2  -6  14      300.11      395.86     47.30 o 
  -5  -5  14      164.80      138.77     38.39 o 
  -4  -5  14      599.15      687.93     82.88 o 
  -3  -5  14      174.83      156.56     36.69 o 
  -2  -5  14      563.98      581.30     78.15 o 
  -1  -5  14       22.05       42.04     31.58 o 
   0  -5  14        2.29      -24.23     45.59 o 
   1  -5  14        7.65       -5.59     30.72 o 
   2  -5  14      277.06      316.17     79.33 o 
   3  -5  14       34.86       11.98     32.68 o 
   4  -5  14      216.27      291.62    108.34 o 
  -6  -4  14      319.87      299.18     68.08 o 
  -5  -4  14       86.61       72.80     35.22 o 
  -4  -4  14      672.48      787.55     56.77 o 
  -3  -4  14       45.07       46.45     32.36 o 
  -2  -4  14      297.40      392.66     44.00 o 
  -1  -4  14      138.53       22.43     53.87 o 
   0  -4  14      648.67      689.45     53.12 o 
   1  -4  14      113.06       41.30     45.59 o 
   2  -4  14       71.71       98.00     33.84 o 
   3  -4  14      237.38      251.54     52.10 o 
   4  -4  14      668.60      824.35     58.08 o 
   5  -4  14      116.90      136.42     40.85 o 
  -7  -3  14      196.92      214.31     53.28 o 
  -6  -3  14      798.14      857.69     50.12 o 
  -5  -3  14       49.26      102.39     29.44 o 
  -4  -3  14     1189.85     1264.05     64.79 o 
  -3  -3  14      378.10      395.09     43.66 o 
  -2  -3  14      318.17      352.77     41.76 o 
  -1  -3  14        8.04      -20.16     27.96 o 
   0  -3  14      604.18      770.36     60.39 o 
   1  -3  14       31.13       -4.28     15.55 o 
   2  -3  14     1159.48     1233.66     60.84 o 
   3  -3  14       62.97       27.11     30.94 o 
   4  -3  14      127.52       89.73     34.20 o 
   5  -3  14      362.88      337.45     66.31 o 
   6  -3  14        0.35      -46.18     46.18 o 
  -7  -2  14        3.75      -20.13     39.07 o 
  -6  -2  14       98.72      132.00     36.08 o 
  -5  -2  14      556.54      616.64     42.44 o 
  -4  -2  14      351.09      412.76     36.23 o 
  -3  -2  14      125.24      137.50     32.87 o 
  -2  -2  14      959.02     1097.57     57.24 o 
  -1  -2  14       27.01       33.80     28.14 o 
   0  -2  14      252.87      216.14     35.54 o 
   1  -2  14       13.01        6.58     28.14 o 
   2  -2  14       10.20      -21.31     37.89 o 
   3  -2  14        0.76       -7.37     20.41 o 
   4  -2  14      206.03      146.13     34.68 o 
   5  -2  14       12.16       17.76     43.81 o 
   6  -2  14      438.12      412.05     68.67 o 
   7  -2  14      255.06      177.61     56.83 o 
  -7  -1  14      157.89      253.39     50.91 o 
  -6  -1  14      305.52      339.17     41.46 o 
  -5  -1  14       73.66       84.92     27.17 o 
  -4  -1  14      343.01      372.92     33.77 o 
  -3  -1  14       59.29       49.41     23.79 o 
  -2  -1  14      132.50       96.89     29.16 o 
  -1  -1  14       13.22      -10.69     25.59 o 
   0  -1  14      230.20      250.00     39.07 o 
   1  -1  14        9.21       12.44     26.13 o 
   2  -1  14      416.10      439.13     41.84 o 
   3  -1  14       36.48        5.51     27.48 o 
   4  -1  14      382.71      345.41     39.32 o 
   5  -1  14      593.19      535.19     68.67 o 
   6  -1  14        4.08      -13.02     42.63 o 
   7  -1  14        1.77       -3.55     48.55 o 
  -7   0  14      138.12      151.56     55.65 o 
  -6   0  14      225.91      241.55     61.57 o 
  -5   0  14       50.32       17.25     24.55 o 
  -4   0  14      650.78      720.11     41.40 o 
  -3   0  14      281.60      311.16     30.61 o 
  -2   0  14       72.49       73.88     24.23 o 
  -1   0  14        5.63      -17.20     20.19 o 
   0   0  14      270.91      297.36     42.63 o 
   1   0  14      310.01      370.75     37.65 o 
   2   0  14      180.03      254.04     45.59 o 
   3   0  14      320.08      337.98     37.92 o 
   4   0  14      775.36      809.89     75.78 o 
   5   0  14      110.17      110.12     47.36 o 
   6   0  14      218.11      214.31     56.83 o 
   7   0  14      765.98      794.50     84.07 o 
   8   0  14        6.37       11.84     49.73 o 
  -7   1  14       27.47       31.97     46.18 o 
  -6   1  14      448.03      408.50     68.67 o 
  -5   1  14       49.12       89.99     49.73 o 
  -4   1  14       26.42       16.58     44.99 o 
  -3   1  14       19.46      -18.09     20.06 o 
  -2   1  14      798.55      853.95     41.99 o 
  -1   1  14      132.94      119.62     24.69 o 
   0   1  14     1002.79     1025.59     44.36 o 
   1   1  14      164.05      161.23     25.99 o 
   2   1  14       88.41       48.24     25.79 o 
   3   1  14      645.27      646.68     45.19 o 
   4   1  14      244.88      258.12     53.28 o 
   5   1  14      193.95      228.52     54.47 o 
   6   1  14      127.32       67.49     43.81 o 
   7   1  14      144.28       97.09     49.73 o 
   8   1  14        8.84       87.62     50.91 o 
  -7   2  14        0.86        6.21     35.54 o 
  -6   2  14      447.83      529.16     98.28 o 
  -5   2  14        3.61       28.42     46.18 o 
  -4   2  14      585.92      576.63     75.78 o 
  -3   2  14       74.28       99.46     49.73 o 
  -2   2  14       23.80        2.37     42.63 o 
  -1   2  14      341.99      367.48     30.10 o 
   0   2  14     1460.58     1331.45     48.29 o 
   1   2  14        0.29       -4.52     20.42 o 
   2   2  14     1247.72     1180.33     46.30 o 
   3   2  14      332.01      368.68     40.93 o 
   4   2  14       47.89       53.94     30.84 o 
   5   2  14      143.27      197.81     37.25 o 
   6   2  14      389.14      445.20     65.12 o 
   7   2  14      114.69      131.43     49.73 o 
   8   2  14      441.98      498.49     74.60 o 
  -7   3  14        0.47       18.12     37.54 o 
  -6   3  14       94.65       90.05     38.66 o 
  -5   3  14       14.54      -32.33     34.93 o 
  -4   3  14       23.84       26.47     34.70 o 
  -3   3  14        0.40      -34.34     39.07 o 
  -2   3  14     1508.88     1501.38    107.75 o 
  -1   3  14      173.72      162.21     53.28 o 
   0   3  14      797.38      658.33     78.15 o 
   1   3  14      253.89      272.65     27.43 o 
   2   3  14      333.25      386.57     41.44 o 
   3   3  14       25.65      -12.83     32.56 o 
   4   3  14      617.32      739.33    107.75 o 
   5   3  14      609.84      569.89     76.96 o 
   6   3  14     1210.80     1117.01     63.67 o 
   7   3  14      429.00      502.86     51.36 o 
   8   3  14       21.77       -1.18     36.71 o 
   9   3  14      130.15      123.14     54.47 o 
  -7   4  14        9.46       -6.76     39.77 o 
  -6   4  14      366.67      350.54     50.91 o 
  -5   4  14        0.27      -19.77     35.92 o 
  -4   4  14     1690.51     1795.02    114.85 o 
  -3   4  14       12.28       -9.47     41.44 o 
  -2   4  14        8.67      -11.84     42.63 o 
  -1   4  14      245.66      158.66     53.28 o 
   0   4  14      875.65      875.01     86.44 o 
   1   4  14      246.91      239.18     55.65 o 
   2   4  14     1021.82     1097.62     93.54 o 
   3   4  14      541.55      563.44     58.02 o 
   4   4  14       23.95      -27.20     27.20 o 
   5   4  14      383.38      365.23     55.65 o 
   6   4  14       57.32       48.89     40.26 o 
   7   4  14        2.34       15.44     33.00 o 
   8   4  14       20.56       33.15     48.55 o 
  -6   5  14       39.74       23.86     40.04 o 
  -5   5  14       26.99       35.52     49.73 o 
  -4   5  14     2014.78     2183.39    130.25 o 
  -3   5  14       41.69       24.87     46.18 o 
  -2   5  14     1915.70     1835.28    114.85 o 
  -1   5  14       39.47       40.26     41.44 o 
   0   5  14      340.33      294.83     59.20 o 
   1   5  14      234.03      281.80     59.20 o 
   2   5  14      469.62      355.22     62.75 o 
   3   5  14      107.02      143.27     53.28 o 
   4   5  14      341.63      230.89     55.65 o 
   5   5  14       52.08       42.63     47.36 o 
   6   5  14        1.79       15.39     30.98 o 
   7   5  14      513.81      636.45     54.25 o 
   8   5  14        7.82       28.42     48.55 o 
  -5   6  14      108.52       89.99     53.28 o 
  -4   6  14      260.73      259.31     62.75 o 
  -3   6  14        0.51      -39.07     39.07 o 
  -2   6  14     2124.05     2171.55    126.69 o 
  -1   6  14      190.94      185.90     52.10 o 
   0   6  14     1151.92     1154.45     93.54 o 
   1   6  14      101.30       50.91     44.99 o 
   2   6  14        9.83       -5.92     39.07 o 
   3   6  14      144.64      183.53     54.47 o 
   4   6  14      690.90      696.22     79.33 o 
   5   6  14      302.98      314.96     62.75 o 
   6   6  14      705.14      767.26     86.44 o 
   7   6  14        2.72      -20.13     42.63 o 
   8   6  14      565.36      570.71     71.04 o 
  -5   7  14       15.52        5.92     48.55 o 
  -4   7  14      604.93      525.72     76.96 o 
  -3   7  14       39.02       -4.74     46.18 o 
  -2   7  14       15.42       -5.92     46.18 o 
  -1   7  14       35.79      -22.50     43.81 o 
   0   7  14      876.05      901.06     88.80 o 
   1   7  14      103.20      161.03     52.10 o 
   2   7  14     1306.39     1297.72     99.46 o 
   3   7  14      181.66      277.07     59.20 o 
   4   7  14      141.92      131.43     49.73 o 
   5   7  14      637.85      671.12    105.38 o 
   6   7  14        6.48       28.97     28.66 o 
  -4   8  14       49.22       82.88     54.47 o 
  -3   8  14      140.50      140.90     55.65 o 
  -2   8  14      194.29      208.39     59.20 o 
  -1   8  14       84.60       37.89     48.55 o 
   0   8  14      332.05      316.14     65.12 o 
   1   8  14     1138.75     1082.22     97.09 o 
   2   8  14      143.18      130.25     52.10 o 
   3   8  14      580.24      668.99     80.52 o 
   4   8  14        2.97       59.20     46.18 o 
   5   8  14       11.55        4.74     44.99 o 
   6   8  14      149.85      111.28     36.11 o 
   7   8  14      245.50      274.70     56.83 o 
  -2   9  14      107.28       67.49     49.73 o 
  -1   9  14      366.98      409.68     68.67 o 
   0   9  14      107.22       66.31     52.10 o 
   1   9  14        3.18      -24.87     44.99 o 
   2   9  14      535.79      457.04     74.60 o 
   3   9  14      561.54      562.42     80.52 o 
   4   9  14       68.78       29.60     47.36 o 
   5   9  14      216.49      111.30     54.47 o 
   6   9  14        7.96       30.58     31.52 o 
   0  10  14      512.25      483.09     73.41 o 
   1  10  14      140.89       87.62     49.73 o 
   2  10  14      187.25      155.11     55.65 o 
   3  10  14        4.06       72.23     47.36 o 
   4  10  14     1490.29     1748.84    121.96 o 
  -3  -5  15      284.38      119.58    134.39 o 
  -2  -5  15       37.34       60.93     34.70 o 
  -1  -5  15        1.20       -6.64     31.58 o 
   0  -5  15       26.67       32.39     34.69 o 
   1  -5  15        4.78      -27.05     31.29 o 
   2  -5  15        5.38       26.83     34.38 o 
  -4  -4  15        2.00       10.32     32.98 o 
  -3  -4  15      347.30      389.26     47.64 o 
  -2  -4  15      188.53      202.30     58.02 o 
  -1  -4  15      124.97      191.38     75.19 o 
   0  -4  15       39.08       21.02     28.91 o 
   1  -4  15       31.92       21.51     35.52 o 
   2  -4  15       41.12       39.84     33.21 o 
   3  -4  15      110.89       28.13     36.71 o 
  -5  -3  15      244.79      228.04     34.70 o 
  -4  -3  15      238.94      353.09     46.19 o 
  -3  -3  15      133.68       84.99     34.38 o 
  -2  -3  15        4.58        5.73     29.87 o 
  -1  -3  15      288.29      339.21     42.63 o 
   0  -3  15        8.51        2.22     30.35 o 
   1  -3  15      606.38      664.25     52.92 o 
   2  -3  15      336.43       79.44    110.12 o 
   3  -3  15       82.98      103.43     35.22 o 
   4  -3  15      496.66      501.53     49.39 o 
   5  -3  15       41.20        8.29     50.91 o 
  -6  -2  15      156.18      162.21     49.73 o 
  -5  -2  15      387.74      460.80     40.86 o 
  -4  -2  15      142.43      108.56     29.74 o 
  -3  -2  15      623.67      726.33     45.22 o 
  -2  -2  15      128.35      147.39     36.24 o 
  -1  -2  15      362.22      446.37     45.12 o 
   0  -2  15      760.34      800.68     54.61 o 
   1  -2  15      443.09      586.51     48.85 o 
   2  -2  15      339.02      314.90     41.98 o 
   3  -2  15      464.86      552.62     49.68 o 
   4  -2  15        4.97        1.51     18.37 o 
   5  -2  15      966.57     1124.85     92.36 o 
   6  -2  15        4.30       24.87     50.91 o 
  -6  -1  15      248.28      295.78     42.95 o 
  -5  -1  15      290.53      348.39     36.55 o 
  -4  -1  15      223.55      263.98     43.24 o 
  -3  -1  15       25.49       11.18     25.21 o 
  -2  -1  15       12.99       -4.50     24.35 o 
  -1  -1  15     1216.73     1301.12     78.15 o 
   0  -1  15        1.29       10.61     48.55 o 
   1  -1  15      580.77      640.54     48.72 o 
   2  -1  15       33.03       31.39     30.67 o 
   3  -1  15        7.66        7.36     33.15 o 
   4  -1  15       39.46       17.70     30.14 o 
   5  -1  15       20.27      -11.84     44.99 o 
   6  -1  15      129.39      203.66     61.57 o 
  -6   0  15        1.55       21.31     50.91 o 
  -5   0  15      522.86      545.85     78.15 o 
  -4   0  15        4.66       -4.09     24.49 o 
  -3   0  15      179.07      220.18     30.43 o 
  -2   0  15       43.98       29.28     24.19 o 
  -1   0  15      167.73      146.76     27.76 o 
   0   0  15      199.83      172.50     28.89 o 
   1   0  15      766.76      879.67     53.51 o 
   2   0  15      192.27      206.14     36.00 o 
   3   0  15      229.22      148.45     33.75 o 
   4   0  15       55.24       73.41     46.18 o 
   5   0  15        4.69      -27.23     44.99 o 
   6   0  15      149.07      175.24     55.65 o 
   7   0  15      108.12      164.58     56.83 o 
  -6   1  15      134.09       58.02     52.10 o 
  -5   1  15       15.34       76.96     55.65 o 
  -4   1  15      353.25      446.39     73.41 o 
  -3   1  15      358.56      268.78     63.94 o 
  -2   1  15      239.38      245.44     30.05 o 
  -1   1  15      275.63      242.50     29.52 o 
   0   1  15       65.30       72.83     25.52 o 
   1   1  15        0.48       -5.14     23.29 o 
   2   1  15      115.96       67.64     25.22 o 
   3   1  15      247.20      241.40     35.89 o 
   4   1  15      288.35      226.15     53.28 o 
   5   1  15        3.72      -11.84     42.63 o 
   6   1  15       26.68       16.58     46.18 o 
   7   1  15       67.95       50.91     49.73 o 
  -6   2  15        9.46       24.87     49.73 o 
  -5   2  15     1445.56     1655.30    119.59 o 
  -4   2  15        1.43      -47.36     47.36 o 
  -3   2  15        0.40      -23.68     47.36 o 
  -2   2  15       38.84       11.84     46.18 o 
  -1   2  15     1094.53     1142.61     97.09 o 
   0   2  15       96.99       86.24     24.61 o 
   1   2  15     1052.07     1030.03     52.17 o 
   2   2  15       19.62      -10.13     22.70 o 
   3   2  15      187.05      177.93     59.79 o 
   4   2  15        4.23      -12.81     30.55 o 
   5   2  15       50.75       -0.18     32.03 o 
   6   2  15      245.56      171.01     39.77 o 
   7   2  15       74.01       21.14     34.93 o 
  -6   3  15      165.72      149.19     59.20 o 
  -5   3  15      828.37      840.68     91.17 o 
  -4   3  15      133.90      130.25     56.83 o 
  -3   3  15     1603.68     1919.35    123.14 o 
  -2   3  15      433.28      449.94     73.41 o 
  -1   3  15      625.64      512.69     74.60 o 
   0   3  15       46.18      -41.44     44.99 o 
   1   3  15       93.18       10.66     47.36 o 
   2   3  15       43.32       48.48     30.99 o 
   3   3  15      425.01      370.93     44.09 o 
   4   3  15       78.96      117.30     34.99 o 
   5   3  15      710.77      689.05     55.11 o 
   6   3  15     1306.68     1399.85     79.92 o 
   7   3  15        2.49       32.56     34.33 o 
  -5   4  15      156.62      202.77     56.24 o 
  -4   4  15        3.43       -2.37     42.63 o 
  -3   4  15      316.06      391.92     69.86 o 
  -2   4  15        8.83      -13.02     44.99 o 
  -1   4  15     1065.20     1124.85     97.09 o 
   0   4  15      132.14       56.83     49.73 o 
   1   4  15      163.13      130.25     55.65 o 
   2   4  15      959.52     1086.96     97.09 o 
   3   4  15       14.00        2.37     43.81 o 
   4   4  15      783.40      944.30     58.81 o 
   5   4  15     1067.72     1190.44     65.98 o 
   6   4  15        0.99       18.00     33.00 o 
   7   4  15      572.94      650.11     56.47 o 
  -5   5  15       41.86       -1.18     50.91 o 
  -4   5  15       83.79       67.49     50.91 o 
  -3   5  15      322.81      249.83     60.39 o 
  -2   5  15      321.92      252.20     60.39 o 
  -1   5  15      147.01      145.64     52.10 o 
   0   5  15      705.16      676.09     81.70 o 
   1   5  15      288.81      362.32     67.49 o 
   2   5  15        7.88       13.02     48.55 o 
   3   5  15      891.48      951.98     94.72 o 
   4   5  15      737.92      799.23     91.17 o 
   5   5  15       53.42        4.74     47.36 o 
   6   5  15      538.47      516.25     78.15 o 
   7   5  15        2.42       21.02     34.90 o 
  -4   6  15       45.80        4.74     48.55 o 
  -3   6  15      150.51      126.69     56.83 o 
  -2   6  15       31.87      -41.44     41.44 o 
  -1   6  15     1198.64     1270.49    101.83 o 
   0   6  15       81.13       82.88     49.73 o 
   1   6  15      828.94      892.77     89.99 o 
   2   6  15      342.37      363.50     66.31 o 
   3   6  15        2.07      -24.87     44.99 o 
   4   6  15       72.06       87.62     49.73 o 
   5   6  15       57.33       -7.10     47.36 o 
   6   6  15      177.96      172.87     58.02 o 
   7   6  15        8.59       35.52     52.10 o 
  -3   7  15      228.17      174.06     61.57 o 
  -2   7  15       38.97       42.63     47.36 o 
  -1   7  15      100.37       47.36     47.36 o 
   0   7  15       15.06       13.02     47.36 o 
   1   7  15     2078.50     2001.05    126.69 o 
   2   7  15      134.02      133.80     52.10 o 
   3   7  15      297.74      188.26     54.47 o 
   4   7  15       90.84       36.71     46.18 o 
   5   7  15      257.36      198.92     61.57 o 
   6   7  15      201.70      106.56     52.10 o 
  -2   8  15       21.13       58.02     50.91 o 
  -1   8  15      297.68      309.04     68.67 o 
   0   8  15       29.98       11.84     47.36 o 
   1   8  15      257.67      197.74     60.39 o 
   2   8  15      162.20      125.51     54.47 o 
   3   8  15      811.83      807.52     89.99 o 
   4   8  15       40.33       30.79     47.36 o 
   5   8  15      982.09      923.56     94.72 o 
   0   9  15        8.60       -2.37     46.18 o 
   1   9  15      288.46      273.52     66.31 o 
   2   9  15      155.81       63.94     52.10 o 
   3   9  15       24.34       18.94     50.91 o 
  -3  -3  16       38.18       26.68     34.90 o 
  -2  -3  16      127.52      146.32     38.69 o 
  -1  -3  16       20.88        5.40     37.30 o 
   0  -3  16      146.33      123.94     36.91 o 
   1  -3  16       12.95       -7.01     32.36 o 
   2  -3  16       67.25       81.50     33.08 o 
  -4  -2  16      367.83      375.28     46.03 o 
  -3  -2  16      329.54      311.66     43.32 o 
  -2  -2  16        1.74        4.01     32.03 o 
  -1  -2  16       91.43      106.18     35.54 o 
   0  -2  16      600.97      693.55     55.65 o 
   1  -2  16        1.28       47.30     34.14 o 
   2  -2  16      424.64      461.01     49.21 o 
   3  -2  16       41.53       51.04     52.69 o 
   4  -2  16      196.62      180.85     75.19 o 
  -4  -1  16       16.96       31.62     28.52 o 
  -3  -1  16       57.00       58.07     40.46 o 
  -2  -1  16      664.16      712.05     56.20 o 
  -1  -1  16       55.31       57.91     28.22 o 
   0  -1  16      487.24      582.00     50.21 o 
   1  -1  16      309.22      358.96     45.12 o 
   2  -1  16       15.74       42.00     31.29 o 
   3  -1  16      372.94      419.19     46.68 o 
   4  -1  16       15.69      -16.58     48.55 o 
   5  -1  16      161.30       88.80     54.47 o 
  -5   0  16        0.05      -30.79     50.91 o 
  -4   0  16      619.14      568.34     81.70 o 
  -3   0  16      151.33      124.93     29.80 o 
  -2   0  16        3.67      -23.24     24.88 o 
  -1   0  16      386.06      423.52     36.99 o 
   0   0  16     1007.58      996.53     77.69 o 
   1   0  16       33.65       11.39     26.32 o 
   2   0  16      894.38      956.34     58.54 o 
   3   0  16       90.74       63.24     33.72 o 
   4   0  16      128.27       46.18     47.36 o 
   5   0  16       13.18       -3.55     48.55 o 
  -5   1  16      176.29      161.03     60.39 o 
  -4   1  16      286.01      314.96     73.41 o 
  -3   1  16       53.26       47.36     50.91 o 
  -2   1  16      178.82       97.09     53.28 o 
  -1   1  16        0.37      -18.91     24.05 o 
   0   1  16       64.57       46.00     26.21 o 
   1   1  16       27.50       20.26     26.07 o 
   2   1  16      441.71      454.69     70.60 o 
   3   1  16       90.53       66.59     38.27 o 
   4   1  16      353.84      241.55     58.02 o 
   5   1  16      427.80      406.13     68.67 o 
   6   1  16      105.09      143.27     55.65 o 
  -5   2  16       37.28       41.44     52.10 o 
  -4   2  16       38.87       43.81     53.28 o 
  -3   2  16       12.50      -44.99     46.18 o 
  -2   2  16      289.23      191.82     59.20 o 
  -1   2  16      221.09      165.77     59.20 o 
   0   2  16      779.47      661.88     84.07 o 
   1   2  16      747.08      758.73     54.25 o 
   2   2  16        4.77       12.06     25.34 o 
   3   2  16      535.28      575.49     52.63 o 
   4   2  16      220.85      168.79     39.71 o 
   5   2  16      116.73       78.03     38.03 o 
   6   2  16      318.44      338.61     48.37 o 
  -4   3  16      926.29     1013.55    100.64 o 
  -3   3  16      116.89      127.88     55.65 o 
  -2   3  16      454.34      453.49     73.41 o 
  -1   3  16      144.83      106.56     58.02 o 
   0   3  16      106.88       79.33     53.28 o 
   1   3  16       32.07      -11.84     47.36 o 
   2   3  16      414.00      337.45     67.49 o 
   3   3  16        0.41      -33.15     47.36 o 
   4   3  16      109.65      128.40     37.54 o 
   5   3  16       72.75       42.61     36.81 o 
   6   3  16        3.94       12.03     36.24 o 
  -4   4  16       73.30      101.83     50.91 o 
  -3   4  16        0.28      -41.44     41.44 o 
  -2   4  16     2405.25     2538.60    144.45 o 
  -1   4  16       17.11      -18.94     44.99 o 
   0   4  16      793.91      743.58     88.80 o 
   1   4  16      142.93      193.00     60.39 o 
   2   4  16        1.58      -43.81     43.81 o 
   3   4  16        6.88      -40.26     44.99 o 
   4   4  16      368.48      333.90     71.04 o 
   5   4  16      135.52      118.41     58.02 o 
   6   4  16      199.12      166.32     41.00 o 
  -3   5  16      113.60       53.28     49.73 o 
  -2   5  16       47.85       23.68     48.55 o 
  -1   5  16        9.89       14.21     47.36 o 
   0   5  16      561.75      621.63     82.88 o 
   1   5  16       45.84       68.67     52.10 o 
   2   5  16     1279.03     1366.39    112.48 o 
   3   5  16      456.90      455.86     78.15 o 
   4   5  16       40.56       99.46     54.47 o 
   5   5  16      558.21      549.40     82.88 o 
   6   5  16      108.37      133.80     58.02 o 
  -2   6  16       48.20      -34.34     42.63 o 
  -1   6  16      119.27       35.52     48.55 o 
   0   6  16       39.90       63.94     50.91 o 
   1   6  16     1079.41     1109.46    104.20 o 
   2   6  16       68.06       82.88     52.10 o 
   3   6  16      886.25     1118.93    107.75 o 
   4   6  16      145.83      151.56     58.02 o 
   5   6  16      108.29       52.10     53.28 o 
  -1   7  16      210.20      118.41     58.02 o 
   0   7  16      121.87      119.59     56.83 o 
   1   7  16        6.25       -2.37     46.18 o 
   2   7  16      430.15      371.79     73.41 o 
   3   7  16      914.11      943.69     97.09 o 
   4   7  16       18.24       11.84     47.36 o 
  -1  -1  17       10.57       36.47     29.92 o 
   0  -1  17        4.92        8.24     27.86 o 
   1  -1  17      431.25      648.36     54.95 o 
  -2   0  17       46.83        8.03     32.85 o 
  -1   0  17      869.97      944.89     72.00 o 
   0   0  17       60.56       53.22     28.84 o 
   1   0  17      609.19      629.01     51.14 o 
   2   0  17      134.89      159.84     32.22 o 
   3   0  17      160.30      192.11     40.08 o 
  -2   1  17       34.75       46.18     55.65 o 
  -1   1  17      181.91      220.23     66.31 o 
   0   1  17       54.96       37.89     55.65 o 
   1   1  17        3.80      -10.80     25.78 o 
   2   1  17       93.58       91.61     30.38 o 
   3   1  17      253.75      248.27    117.81 o 
  -2   2  17      205.42      222.60     63.94 o 
  -1   2  17      646.32      691.49     87.62 o 
   0   2  17        1.21      -44.99     44.99 o 
   1   2  17       12.45      -14.21     48.55 o 
   2   2  17       88.80      120.77     60.39 o 
   3   2  17      171.09      213.67     43.44 o 
   4   2  17       59.50       49.55     37.76 o 
  -2   3  17       54.21       13.02     52.10 o 
  -1   3  17      233.44      197.74     63.94 o 
   0   3  17       50.19        0.00     49.73 o 
   1   3  17      415.13      472.44     76.96 o 
   2   3  17       33.57       -1.18     50.91 o 
   3   3  17      517.22      524.53     81.70 o 
   4   3  17      676.19      699.77     91.17 o 
  -1   4  17      487.07      447.57     78.15 o 
   0   4  17      549.79      622.81     87.62 o 
   1   4  17        4.32      -41.44     47.36 o 
   2   4  17      329.01      204.84     61.57 o 
   3   4  17      191.25       97.09     58.02 o 
   0   5  17       71.12       18.94     52.10 o 
   1   5  17      583.95      580.18     84.07 o 
   2   5  17       31.31        2.37     49.73 o 
   3   5  17      215.79      239.18     72.23 o 
                                                 
